# Supplementary material for: High-dimensional immunophenotyping reveals immune cell aberrations in patients with undiagnosed inflammatory and autoimmune diseases
Source: J Clin Invest. 2023 Dec 15;133(24):e169619. doi: 10.1172/JCI169619 (PMC10721141; doi:10.1172/JCI169619)
Supplement: Supporting data values [file jci-133-169619-s202.xlsx]

## Sheet: Fig. 1B
PROPORTION OF PBMCS
	Cluster Number
Sample	0	1	2	3	4	5	6	7	8	9	10	11	12	13	14	15	16	17	18	19	20	21	22	23	24	25	26	27	28	29	30
Control	0.205	0.0284	0.0578	0.1586	0.0078	0.1182	0.03	0.0632	0.0488	0.0298	0.0746	0.029	0.0236	0.0094	0.0248	0.027	0.0012	0.0038	0.0048	0.0022	0.0076	0.0234	0.012	0.0042	0.0006	0.0036	0	0.0006	0	0	0
Control	0.1162	0.287	0.0914	0.0924	0.0868	0.0322	0.0124	0.03	0.0666	0.0152	0.0358	0.0036	0.0142	0.006	0.0108	0.0152	0.0168	0.0018	0.0164	0.0082	0.0054	0.0074	0.0198	0.0032	0.001	0.0028	0	0.0012	0.0002	0	0
Control	0.1402	0.09	0.038	0.0688	0.0106	0.1384	0.0754	0.126	0.0386	0.0412	0.0396	0.0356	0.0272	0.0232	0.011	0.0044	0.0094	0.0082	0.0072	0.003	0.0098	0.0284	0.012	0.0074	0.0024	0.0036	0	0.0004	0	0	0
RA	0.1152	0.1236	0.1798	0.1452	0.0584	0.0134	0.0374	0.034	0.0492	0.0394	0.079	0.008	0.0228	0.009	0.01	0.0304	0.0064	0.0026	0.0092	0.0062	0.0008	0.0046	0.0088	0.0024	0.0022	0.001	0.0002	0.0008	0	0	0
Control	0.1484	0.1204	0.0454	0.0954	0.0424	0.0268	0.0604	0.0716	0.04	0.046	0.034	0.0146	0.022	0.0534	0.0362	0.01	0.0484	0.013	0.0088	0.0024	0.0068	0.0042	0.0078	0.0334	0.0012	0.0064	0	0.0004	0.0002	0	0
RA	0.2442	0.0624	0.0428	0.0844	0.0194	0.1498	0.0258	0.0274	0.0298	0.0414	0.049	0.0392	0.016	0.0044	0.0134	0.0434	0.0098	0.0098	0.0062	0.0274	0.0088	0.0296	0.0078	0.0006	0.001	0.005	0	0.001	0.0002	0	0
RA	0.128	0.039	0.0492	0.119	0.0246	0.196	0.0324	0.1056	0.0364	0.022	0.0334	0.0098	0.0214	0.0282	0.063	0.0232	0.0036	0.0022	0.006	0.023	0.0038	0.0076	0.0032	0.012	0.0014	0.0052	0	0.0006	0	0.0002	0
RA	0.0994	0.1568	0.0494	0.1366	0.0714	0.0074	0.0582	0.0316	0.0626	0.0814	0.0596	0.0186	0.0362	0.0056	0.0434	0.0174	0.0046	0.0094	0.0104	0.0048	0.0058	0.0058	0.0108	0.0046	0.001	0.0056	0	0.001	0	0.0006	0
RA	0.123	0.1418	0.071	0.0838	0.0984	0.0408	0.0482	0.0438	0.0432	0.0594	0.0662	0.021	0.033	0.0054	0.0204	0.0074	0.0354	0.0036	0.0104	0.0124	0.0098	0.0028	0.0064	0.0032	0.0042	0.0034	0	0.0006	0	0.001	0
Control	0.2204	0.1274	0.0784	0.0806	0.0698	0.0276	0.0366	0.0544	0.0664	0.0314	0.0242	0.0342	0.015	0.0056	0.0492	0.0142	0.0068	0.0022	0.0084	0.0052	0.0112	0.004	0.0168	0.002	0.0004	0.0056	0	0.0012	0.0002	0.0006	0
Control	0.1318	0.1274	0.038	0.081	0.0276	0.0704	0.1624	0.0604	0.0276	0.0524	0.031	0.0334	0.0326	0.05	0.007	0.0024	0	0.0132	0.0066	0.009	0.0076	0.0136	0.005	0.0028	0.0002	0.005	0	0.0012	0.0004	0	0
Control	0.1284	0.17	0.0848	0.144	0.0424	0.0308	0.0316	0.0728	0.07	0.014	0.0666	0.0228	0.0378	0.0074	0.0144	0.0048	0.008	0.0076	0.0134	0.0034	0.006	0.0024	0.0044	0.0062	0.0006	0.005	0	0.0002	0.0002	0	0
Control	0.189	0.1046	0.0976	0.0902	0.0296	0.0338	0.0316	0.0698	0.0512	0.0508	0.0578	0.0338	0.0244	0.0052	0.0108	0.0236	0.014	0.0074	0.0088	0.0068	0.0092	0.0158	0.0244	0.0022	0.0036	0.0028	0	0.001	0.0002	0	0
Control	0.0704	0.1112	0.0944	0.115	0.0222	0.0624	0.0452	0.0668	0.0938	0.033	0.0638	0.0188	0.0278	0.0054	0.0252	0.0516	0.0144	0.003	0.0084	0.0108	0.0052	0.005	0.0218	0.0108	0.003	0.0094	0.0002	0.001	0	0	0
Control	0.1054	0.185	0.0918	0.0692	0.0654	0.0026	0.089	0.0216	0.0876	0.0538	0.0562	0.0112	0.02	0.0028	0.0208	0.014	0.016	0.0088	0.0112	0.0044	0.0068	0.0104	0.0308	0.0018	0.005	0.006	0	0.0022	0.0002	0	0
Control	0.0636	0.151	0.12	0.0878	0.1276	0.0598	0.0504	0.0642	0.0422	0.0366	0.0236	0.0182	0.0196	0.006	0.0106	0.025	0.0272	0.0012	0.0098	0.0136	0.0054	0.0032	0.0196	0.0022	0.0046	0.006	0	0.0006	0.0004	0	0
Control	0.128	0.1624	0.0888	0.1014	0.075	0.0238	0.022	0.0456	0.054	0.0694	0.0404	0.0074	0.0268	0.002	0.0454	0.0174	0.0172	0.0062	0.0094	0.0048	0.0062	0.0056	0.016	0.0068	0.009	0.0074	0	0.0008	0.0004	0.0004	0
Control	0.0824	0.1828	0.0796	0.0634	0.1268	0.0878	0.0982	0.0546	0.0318	0.0402	0.0106	0.019	0.009	0.0112	0.0058	0.013	0.0156	0.005	0.0102	0.0068	0.0062	0.0094	0.0158	0.0028	0.0042	0.006	0	0.0008	0.001	0	0
Control	0.1382	0.1468	0.1034	0.0706	0.1232	0.028	0.0366	0.041	0.0534	0.0442	0.0262	0.0092	0.0238	0.0038	0.0306	0.0236	0.0226	0.005	0.011	0.0054	0.0088	0.0148	0.0188	0.0018	0.002	0.006	0	0.0008	0.0004	0	0
Control	0.0632	0.0928	0.0808	0.128	0.1088	0.0224	0.0142	0.134	0.1214	0.0186	0.0584	0.0204	0.0356	0.0078	0.027	0.0094	0.0008	0.0034	0.0062	0.0058	0.0072	0.002	0.005	0.0162	0.0068	0.003	0.0002	0.0004	0.0002	0	0
Control	0.2208	0.0906	0.105	0.0968	0.0136	0.0148	0.0238	0.0308	0.038	0.0146	0.0488	0.012	0.0296	0.0064	0.0248	0.0298	0.041	0.02	0.0118	0.0056	0.0054	0.0406	0.0692	0.001	0.0018	0.0024	0	0.0008	0.0002	0	0
Control	0.062	0.2486	0.192	0.072	0.0778	0.0124	0.011	0.0264	0.0416	0.0148	0.0298	0.0034	0.0152	0.0026	0.0314	0.0154	0.0038	0.0184	0.0144	0.0034	0.0058	0.0484	0.0412	0.0014	0.0014	0.004	0.0004	0.001	0	0	0
RA	0.1816	0.1226	0.0812	0.0404	0.0254	0.0042	0.1908	0.016	0.0426	0.0974	0.041	0.022	0.0182	0.0012	0.0138	0.0142	0.0016	0.0058	0.0098	0.0022	0.004	0.0308	0.0256	0.0026	0.0008	0.0026	0.0002	0.001	0.0004	0	0
Control	0.1638	0.0426	0.1054	0.0518	0.0094	0.137	0.1166	0.128	0.0206	0.0566	0.021	0.0332	0.0098	0.034	0.016	0.0068	0.0084	0.0044	0.0048	0.003	0.009	0.005	0.0024	0.0016	0.0046	0.0022	0	0.0018	0.0002	0	0
Control	0.147	0.1294	0.0344	0.1542	0.027	0.0588	0.0508	0.0648	0.0732	0.0266	0.0732	0.0202	0.0266	0.027	0.017	0.0158	0.0086	0.011	0.0104	0.0042	0.0026	0.0054	0.0086	0.0014	0.0006	0.0002	0	0.0008	0.0002	0	0
RA	0.1184	0.1364	0.0606	0.0944	0.0182	0.101	0.0396	0.0882	0.0592	0.0428	0.0322	0.0182	0.0352	0.0112	0.0112	0.037	0.0036	0.0016	0.0112	0.0216	0.0112	0.0152	0.0238	0.0018	0.0022	0.0028	0	0.0012	0	0	0
RA	0.0658	0.1632	0.2266	0.0858	0.0232	0.0066	0.1578	0.0244	0.0562	0.0358	0.0202	0.0132	0.0134	0.004	0.0112	0.0234	0.008	0.0062	0.0112	0.0044	0.0038	0.0062	0.0232	0.002	0.0012	0.001	0.0004	0.0016	0	0	0
RA	0.0756	0.167	0.1286	0.086	0.093	0.0432	0.0436	0.0618	0.0368	0.0388	0.0148	0.0076	0.0156	0.0814	0.013	0.017	0.004	0.0078	0.0094	0.0062	0.0056	0.0096	0.0214	0.0066	0.0004	0.0024	0	0.0026	0.0002	0	0
Control	0.1128	0.1952	0.0998	0.055	0.0882	0.0142	0.078	0.0302	0.0482	0.0456	0.04	0.0232	0.0116	0.0046	0.0396	0.019	0.0172	0.004	0.012	0.0036	0.0036	0.009	0.0102	0.0252	0.004	0.0036	0	0.001	0.0006	0.0008	0
Control	0.175	0.0548	0.1126	0.0696	0.0606	0.0382	0.0542	0.1174	0.0508	0.0606	0.0468	0.0178	0.0288	0.0016	0.015	0.0122	0.0084	0.0054	0.0068	0.0034	0.0102	0.016	0.014	0.0028	0.0042	0.0104	0	0.0018	0.0006	0	0
Control	0.1188	0.11	0.0512	0.0844	0.0378	0.0506	0.088	0.042	0.0408	0.062	0.0262	0.0158	0.0184	0.1462	0.0192	0.0234	0.013	0.0034	0.0066	0.0052	0.0054	0.0046	0.0088	0.0074	0.0042	0.0054	0	0.0006	0	0.0006	0
Control	0.1282	0.1408	0.124	0.0836	0.0704	0.025	0.0268	0.0502	0.0448	0.0378	0.0532	0.0204	0.0334	0.0022	0.0094	0.0068	0.05	0.0044	0.01	0.0052	0.0062	0.015	0.0408	0.0022	0.0016	0.0056	0.0002	0.0016	0	0.0002	0
Control	0.0872	0.1266	0.0572	0.1128	0.0196	0.104	0.1092	0.0884	0.0474	0.0548	0.0438	0.0218	0.0246	0.009	0.035	0.0112	0.0038	0.0036	0.0086	0.002	0.0052	0.0048	0.009	0.0036	0.0018	0.0018	0	0.0022	0.0002	0.0008	0
RA	0.0598	0.0828	0.2366	0.1214	0.0584	0.0126	0.009	0.0286	0.0572	0.0314	0.0656	0.0322	0.0302	0.0562	0.0046	0.0338	0.0012	0.005	0.0058	0.0154	0.005	0.0092	0.0254	0.0022	0.0068	0.0022	0	0.0012	0.0002	0	0
Control	0.0782	0.1342	0.137	0.078	0.1294	0.0638	0.0628	0.0602	0.0402	0.0188	0.0248	0.004	0.0226	0.0138	0.026	0.0172	0.007	0.001	0.0076	0.0306	0.0032	0.0038	0.0258	0.004	0.0032	0.0018	0	0.001	0	0	0
Control	0.1398	0.0876	0.1102	0.0504	0.0704	0.0676	0.063	0.0326	0.0342	0.0596	0.0206	0.0494	0.0124	0.0788	0.0206	0.0132	0.0178	0.0048	0.0052	0.007	0.0094	0.0126	0.0128	0.002	0.0056	0.0106	0	0.0018	0	0	0
Control	0.1506	0.1482	0.1038	0.0916	0.0308	0.0222	0.0496	0.0392	0.045	0.0394	0.0904	0.0174	0.0304	0.0044	0.0144	0.0144	0.0224	0.0088	0.0126	0.0044	0.01	0.0102	0.0264	0.004	0.0026	0.0062	0.0002	0.0002	0.0002	0	0
Control	0.1044	0.102	0.099	0.05	0.1008	0.121	0.043	0.0594	0.025	0.0602	0.0154	0.0282	0.012	0.0064	0.0366	0.0238	0.0272	0.0038	0.0068	0.0118	0.0088	0.0174	0.0286	0.0022	0.0016	0.0038	0	0.0008	0	0	0
Control	0.1824	0.016	0.0688	0.0948	0.0072	0.1122	0.0328	0.095	0.0342	0.0388	0.0862	0.024	0.0294	0.0738	0.0196	0.0194	0.0004	0.0096	0.0034	0.0022	0.0048	0.0158	0.005	0.0168	0.0024	0.004	0.0002	0.0008	0	0	0
Control	0.1698	0.1196	0.0582	0.1038	0.1216	0.0364	0.0302	0.075	0.0512	0.0252	0.0466	0.0258	0.0164	0.01	0.0236	0.0082	0.0138	0.0146	0.012	0.01	0.0068	0.0018	0.0014	0.0108	0.0012	0.005	0	0.0008	0.0002	0	0
Control	0.1332	0.1828	0.0614	0.0646	0.098	0.0496	0.0474	0.0632	0.0286	0.0592	0.025	0.0116	0.0164	0.0246	0.0644	0.0062	0.0148	0.0106	0.0106	0.0072	0.0052	0.0008	0.0028	0.0054	0.0018	0.003	0	0.0012	0.0004	0	0
Control	0.2314	0.1474	0.0588	0.0486	0.1042	0.0452	0.0218	0.0412	0.0448	0.031	0.0498	0.0428	0.013	0.0052	0.0348	0.0074	0.024	0.0066	0.014	0.0044	0.0074	0.0034	0.0024	0.0028	0.0034	0.003	0	0.001	0.0002	0	0
Control	0.1348	0.2836	0.1032	0.0466	0.0802	0.0364	0.0124	0.0168	0.0586	0.018	0.06	0.0212	0.0276	0.0114	0.0132	0.0068	0.0124	0.0106	0.0214	0.007	0.0054	0.0024	0.0034	0.001	0.0012	0.0034	0	0.0002	0.0008	0	0
Control	0.2044	0.1066	0.1032	0.0616	0.0608	0.031	0.065	0.0444	0.0614	0.054	0.0352	0.023	0.021	0.0274	0.0238	0.006	0.0118	0.0132	0.011	0.01	0.0082	0.0028	0.0008	0.0014	0.0048	0.0066	0	0.0004	0.0002	0	0
RA	0.1334	0.1596	0.0612	0.0566	0.089	0.0744	0.0616	0.044	0.0554	0.025	0.0536	0.0204	0.0326	0.0284	0.0184	0.01	0.0022	0.0188	0.0146	0.0172	0.0064	0.0032	0.0046	0.0016	0.0048	0.002	0	0.0008	0.0002	0	0
RA	0.375	0.2444	0.086	0.0384	0.0344	0.008	0.0446	0.0094	0.0334	0.0156	0.0246	0.005	0.0098	0.0008	0.0062	0.0164	0.0008	0.0028	0.017	0.003	0.017	0.0018	0.0006	0.0006	0.003	0	0	0.0006	0.0008	0	0
RA	0.2412	0.1556	0.0724	0.0572	0.0528	0.0342	0.0954	0.012	0.0518	0.0412	0.0278	0.034	0.0154	0.001	0.0056	0.023	0.0086	0.0378	0.012	0.004	0.0056	0.0032	0.002	0.0014	0.0006	0.0032	0.0004	0.0006	0	0	0
Control	0.0282	0.13	0.0826	0.156	0.0156	0.0614	0.0772	0.0582	0.1028	0.0208	0.1112	0.0146	0.0306	0.0166	0.0244	0.0218	0.0008	0.0026	0.0146	0.0074	0.0038	0.0004	0.0032	0.006	0.0064	0.0012	0.0002	0.0008	0.0006	0	0
Control	0.131	0.1258	0.189	0.053	0.0692	0.036	0.0744	0.0246	0.0434	0.0284	0.0452	0.0212	0.0162	0.0024	0.016	0.0142	0.0648	0.01	0.0104	0.0046	0.0066	0.0024	0.0016	0.0036	0.0016	0.0038	0	0.0004	0.0002	0	0
Control	0.0828	0.2222	0.085	0.066	0.1052	0.0394	0.041	0.0288	0.0576	0.0354	0.0366	0.021	0.0242	0.0186	0.008	0.0094	0.0186	0.0594	0.0148	0.008	0.0064	0.0024	0.0034	0.0018	0.0012	0.0008	0.0002	0.0014	0.0004	0	0
Control	0.1002	0.185	0.1116	0.0776	0.071	0.0344	0.0396	0.03	0.0654	0.044	0.0486	0.025	0.0228	0.0082	0.0094	0.0152	0.0556	0.0126	0.0136	0.0088	0.0054	0.001	0.0022	0.0032	0.0052	0.0028	0.0002	0.0006	0.0008	0	0
Control	0.1626	0.0828	0.0414	0.0774	0.0318	0.0426	0.0438	0.0478	0.0602	0.046	0.0416	0.039	0.0512	0.154	0.0076	0.0056	0.0056	0.015	0.009	0.0082	0.0086	0.0016	0.0016	0.002	0.0078	0.004	0	0.0008	0.0004	0	0
Control	0.049	0.2558	0.1514	0.0458	0.0486	0.061	0.0344	0.023	0.0452	0.0372	0.0286	0.0272	0.0128	0.0248	0.0048	0.012	0.0936	0.005	0.0184	0.0068	0.0046	0.0006	0.0014	0.0018	0.003	0.0014	0.0004	0.0008	0.0006	0	0
Control	0.2276	0.0622	0.0554	0.1062	0.0196	0.0308	0.0894	0.029	0.0596	0.042	0.0996	0.0464	0.051	0.0096	0.0098	0.009	0.01	0.0066	0.0096	0.0026	0.008	0.0008	0.001	0.001	0.0018	0.0022	0.009	0	0.0002	0	0
Control	0.2884	0.0334	0.1142	0.0626	0.029	0.0182	0.1338	0.0246	0.044	0.0546	0.0626	0.0232	0.027	0.0036	0.006	0.0156	0.0128	0.0118	0.005	0.0028	0.012	0.0042	0.001	0.005	0.002	0.0016	0	0.001	0	0	0
Control	0.182	0.1142	0.0854	0.0808	0.027	0.0486	0.0966	0.055	0.0448	0.0582	0.0614	0.0148	0.0178	0.0424	0.024	0.005	0.0028	0.005	0.0114	0.0022	0.0086	0.0008	0.0004	0.0054	0.0022	0.0014	0	0.0012	0.0006	0	0
Control	0.1754	0.0692	0.0278	0.0674	0.0218	0.0916	0.0154	0.1238	0.026	0.0294	0.0192	0.042	0.0174	0.1762	0.0116	0.013	0.0076	0.0124	0.0074	0.0244	0.0064	0.0012	0.0008	0.0064	0.0034	0.0022	0.0002	0.0004	0	0	0
Control	0.1596	0.2622	0.0474	0.0936	0.0778	0.0338	0.0218	0.0476	0.047	0.0278	0.0194	0.0234	0.0132	0.02	0.0214	0.0168	0.01	0.0084	0.0222	0.0074	0.0078	0.0014	0.0014	0.0024	0.002	0.0028	0.0002	0.0002	0.001	0	0
Control	0.1524	0.0876	0.0638	0.0364	0.0712	0.1066	0.173	0.0554	0.028	0.0628	0.03	0.0204	0.0176	0.0284	0.01	0.0068	0.0128	0.002	0.0054	0.0106	0.0094	0.002	0.0016	0.0016	0.001	0.0014	0	0.0014	0.0004	0	0
Control	0.1432	0.2164	0.0246	0.0802	0.098	0.0356	0.0312	0.0358	0.0708	0.0334	0.0446	0.041	0.0274	0.0062	0.0066	0.0204	0.0274	0.0036	0.016	0.0092	0.0062	0.0008	0.001	0.0016	0.0064	0.006	0	0.0012	0.005	0.0002	0
Control	0.2138	0.1216	0.081	0.0976	0.016	0.0074	0.047	0.0572	0.0486	0.061	0.0414	0.0312	0.0356	0.0026	0.0422	0.0144	0.0078	0.0124	0.0102	0.0028	0.006	0.0028	0.0004	0.0174	0.0152	0.0024	0	0.0012	0.0028	0	0
Control	0.1824	0.0616	0.0598	0.0504	0.061	0.125	0.0682	0.0472	0.0252	0.0514	0.0614	0.0264	0.0164	0.0194	0.0736	0.0164	0.003	0.0174	0.0064	0.0048	0.0072	0.0034	0.0006	0.0062	0.0004	0.002	0	0.0006	0.0022	0	0
Control	0.3132	0.0472	0.082	0.047	0.012	0.012	0.0606	0.04	0.0396	0.068	0.0388	0.0708	0.0206	0.0038	0.0542	0.0156	0.0026	0.0158	0.006	0.0052	0.0102	0.0016	0.001	0.0102	0.0034	0.0164	0	0.0006	0.0012	0.0004	0
Control	0.1782	0.1002	0.1248	0.0636	0.0638	0.035	0.05	0.0528	0.0594	0.0558	0.0642	0.043	0.0176	0.0014	0.012	0.0094	0.0172	0.0116	0.0072	0.0032	0.0078	0.0018	0.0014	0.003	0.0038	0.0078	0	0.0006	0.0034	0	0
RA	0.276	0.1244	0.056	0.0912	0.0098	0.0384	0.0318	0.0404	0.0604	0.024	0.0714	0.0498	0.034	0.01	0.0124	0.0046	0.0032	0.0204	0.0112	0.0024	0.0086	0.0032	0.0006	0.0042	0.0024	0.002	0.0014	0.0014	0.0044	0	0
RA	0.4208	0.0076	0.0346	0.0602	0.0026	0.0894	0.1278	0.0352	0.0148	0.0548	0.0468	0.0144	0.0126	0.0104	0.0136	0.0034	0.0002	0.012	0.0032	0.0022	0.0176	0.0062	0.002	0.0004	0.0022	0.0038	0	0.0008	0.0004	0	0
RA	0.1372	0.0894	0.118	0.0914	0.0352	0.0442	0.014	0.0496	0.1026	0.009	0.0672	0.0202	0.0476	0.072	0.0308	0.0132	0.0004	0.0082	0.0088	0.008	0.0068	0.0048	0.0068	0.0058	0.0052	0.0022	0	0.0002	0.0012	0	0
RA	0.2786	0.0906	0.08	0.0598	0.0562	0.0188	0.0406	0.0222	0.0372	0.045	0.0304	0.016	0.0274	0.1142	0.0186	0.0098	0.0028	0.015	0.008	0.0038	0.0112	0.003	0.0014	0.0024	0.0016	0.0018	0	0.0004	0.0032	0	0
Control	0.151	0.1366	0.0958	0.1374	0.0242	0.0172	0.0306	0.049	0.0858	0.0474	0.074	0.0138	0.0302	0.043	0.0104	0.007	0.0024	0.0068	0.009	0.0094	0.008	0.001	0.0014	0.0016	0.0018	0.0012	0	0.0004	0.0036	0	0
Control	0.1742	0.2154	0.0984	0.0378	0.0694	0.0066	0.0624	0.0136	0.0456	0.0512	0.0394	0.0422	0.0192	0.0018	0.0236	0.0192	0.0062	0.0232	0.0162	0.007	0.0058	0.0042	0.0016	0.0012	0.0038	0.0068	0	0.0004	0.0036	0	0
Control	0.2336	0.2112	0.1136	0.043	0.043	0.0114	0.0408	0.0254	0.0428	0.0456	0.0294	0.0282	0.0174	0.0012	0.0298	0.0096	0.0028	0.02	0.0164	0.0022	0.0128	0.0054	0.001	0.0012	0.0028	0.0024	0	0.0004	0.0066	0	0
Control	0.1824	0.1604	0.0672	0.1248	0.0252	0.0178	0.0552	0.051	0.0702	0.0418	0.042	0.026	0.0228	0.0032	0.012	0.0154	0.0058	0.007	0.0116	0.0184	0.0112	0.0074	0.0084	0.0038	0.0028	0.002	0	0.001	0.0032	0	0
Control	0.1804	0.1778	0.1102	0.0582	0.0728	0.0158	0.0912	0.0226	0.0262	0.0574	0.0108	0.0394	0.0184	0.0072	0.0172	0.0218	0.0144	0.0186	0.013	0.0052	0.004	0.003	0.0022	0.001	0.0012	0.0022	0	0.0012	0.0066	0	0
Control	0.17	0.132	0.0844	0.063	0.1162	0.007	0.0384	0.0544	0.0612	0.0708	0.0336	0.0096	0.0162	0.0018	0.0276	0.0112	0.0432	0.0102	0.0114	0.0054	0.014	0.001	0.0016	0.0068	0.0024	0.0032	0	0.0006	0.0028	0	0
Control	0.0942	0.1308	0.0742	0.0664	0.1166	0.0714	0.039	0.1012	0.043	0.0446	0.0244	0.0124	0.0106	0.0406	0.0406	0.0094	0.028	0.0066	0.0106	0.0082	0.0082	0.0024	0.0028	0.0048	0.0012	0.0028	0	0.0016	0.0034	0	0
Control	0.1746	0.2126	0.1454	0.044	0.0116	0.071	0.0502	0.0438	0.0422	0.0314	0.0198	0.0192	0.0304	0.0034	0.0142	0.0154	0.0088	0.009	0.014	0.0022	0.009	0.0048	0.0028	0.0072	0.0068	0.0014	0.0002	0.0002	0.0044	0	0
Control	0.1982	0.1734	0.0876	0.0584	0.004	0.0556	0.0476	0.024	0.0666	0.028	0.0584	0.0656	0.03	0.003	0.011	0.0056	0.0126	0.0236	0.0172	0.0044	0.0082	0.0036	0.0008	0.0018	0.0028	0.002	0	0.0006	0.0054	0	0
Control	0.136	0.2462	0.1338	0.0794	0.0194	0.0312	0.0592	0.043	0.0418	0.0116	0.0528	0.016	0.0204	0.0178	0.016	0.0126	0.002	0.0064	0.0184	0.0036	0.0094	0.0024	0.0012	0.008	0.0046	0.0008	0	0.0004	0.0056	0	0
Control	0.3072	0.1224	0.0708	0.0402	0.0364	0.1006	0.0164	0.0332	0.0326	0.0238	0.0326	0.0556	0.0082	0.0076	0.005	0.0124	0.0332	0.015	0.0098	0.0088	0.0118	0.0032	0.0018	0.0014	0.0024	0.002	0.0008	0.0006	0.004	0.0002	0
Control	0.1506	0.1002	0.1102	0.0794	0.1066	0.0306	0.0372	0.0488	0.0586	0.0424	0.0328	0.0166	0.0258	0.0066	0.0438	0.01	0.0398	0.0118	0.0088	0.0128	0.007	0.0056	0.0018	0.0028	0.0042	0.0046	0	0.0006	0	0	0
RA	0.2464	0.294	0.0418	0.0582	0.0128	0.0492	0.0572	0.0212	0.0372	0.0264	0.0354	0.0224	0.0156	0.0022	0.0102	0.0134	0.0002	0.014	0.0184	0.0042	0.0022	0.0102	0.0026	0.001	0.0012	0.0016	0.0004	0.0004	0	0	0
Control	0.6274	0.0194	0.0366	0.0192	0.0034	0.0102	0.0392	0.0168	0.006	0.027	0.0174	0.0588	0.011	0.0036	0.0062	0.0036	0.0016	0.022	0.0026	0.0024	0.021	0.0164	0.0082	0.0076	0.0024	0.0096	0	0.0004	0	0	0
Control	0.2704	0.2052	0.0582	0.0482	0.084	0.021	0.0186	0.0174	0.0512	0.026	0.026	0.0254	0.0156	0.003	0.0302	0.0058	0.0128	0.0174	0.0168	0.0044	0.0132	0.0068	0.0118	0.001	0.0044	0.0046	0	0.0006	0	0	0
Control	0.2006	0.078	0.0804	0.0626	0.0282	0.0876	0.0882	0.0606	0.042	0.0566	0.0278	0.0244	0.013	0.008	0.0276	0.0338	0.011	0.0036	0.0086	0.0026	0.0154	0.0248	0.006	0.0006	0.0024	0.0036	0.0012	0.0006	0	0.0002	0
Control	0.1104	0.2864	0.1184	0.093	0.0618	0.0022	0.04	0.0178	0.077	0.0302	0.0362	0.0318	0.019	0.001	0.0096	0.0084	0.0042	0.01	0.014	0.0116	0.0054	0.0018	0.0018	0.0036	0.0006	0.0036	0	0.0002	0	0	0
Control	0.1684	0.1396	0.0496	0.1328	0.046	0.0286	0.0376	0.0336	0.0736	0.0384	0.0774	0.0428	0.031	0.009	0.0188	0.0046	0.0138	0.011	0.0118	0.0136	0.006	0.0022	0.0014	0.0014	0.0046	0.0018	0	0.0006	0	0	0
Control	0.1292	0.224	0.1676	0.092	0.0086	0.0058	0.0766	0.0072	0.0534	0.072	0.0254	0.0452	0.0188	0.0062	0.0066	0.0086	0.0008	0.002	0.0168	0.0054	0.005	0.009	0.0094	0.0004	0.0004	0.003	0	0.0004	0	0.0002	0
Control	0.0928	0.2944	0.0632	0.0892	0.0582	0.0234	0.0646	0.0212	0.0558	0.0186	0.0458	0.0288	0.0274	0.027	0.018	0.0044	0.0042	0.0036	0.014	0.0152	0.0116	0.006	0.006	0.0014	0.001	0.004	0	0	0	0.0002	0
Control	0.1158	0.1378	0.0756	0.0864	0.0206	0.0978	0.079	0.0984	0.0292	0.0368	0.0238	0.021	0.0338	0.0586	0.0072	0.0074	0.0014	0.0048	0.0086	0.012	0.0078	0.0076	0.0174	0.005	0.0026	0.0034	0	0.0002	0	0	0
Control	0.0884	0.0794	0.034	0.1346	0.0232	0.1602	0.0496	0.169	0.0328	0.0198	0.0372	0.014	0.0226	0.0434	0.0236	0.01	0.0036	0.0036	0.0064	0.0102	0.0094	0.008	0.011	0.0022	0.0008	0.0028	0	0	0	0.0002	0
Control	0.132	0.1348	0.0416	0.0646	0.0418	0.128	0.0946	0.0278	0.041	0.0752	0.0344	0.0256	0.0308	0.031	0.0188	0.0072	0.0042	0.0022	0.0152	0.0128	0.0076	0.0084	0.0092	0.0028	0.0036	0.0036	0.0002	0.0008	0.0002	0	0
Control	0.1682	0.061	0.0872	0.094	0.0314	0.1124	0.0368	0.0666	0.0648	0.0596	0.0356	0.0194	0.0192	0.0212	0.0388	0.0142	0.013	0.008	0.0046	0.0074	0.0068	0.0114	0.0078	0.0034	0.0032	0.0032	0.0002	0.0004	0	0.0002	0
Control	0.1252	0.0514	0.0716	0.1754	0.0152	0.055	0.0504	0.0858	0.0448	0.0566	0.0444	0.0428	0.0302	0.0588	0.0104	0.0104	0.0042	0.005	0.0046	0.012	0.012	0.0096	0.0042	0.0142	0.0008	0.004	0.0006	0.0002	0	0.0002	0
RA	0.19	0.0872	0.2346	0.047	0.0166	0.0146	0.1458	0.0262	0.043	0.057	0.0322	0.0214	0.021	0.0012	0.0062	0.0094	0	0.0134	0.0038	0.0042	0.0012	0.008	0.0042	0.0036	0.0066	0.001	0	0.0006	0	0	0
RA	0.247	0.0952	0.0464	0.0482	0.0324	0.0714	0.0758	0.0706	0.033	0.0336	0.031	0.0492	0.0322	0.0436	0.0234	0.0144	0.0118	0.0072	0.005	0.0078	0.0062	0.0048	0.0006	0.0044	0.0022	0.0024	0	0	0	0.0002	0
Control	0.4256	0.1622	0.0368	0.0212	0.013	0.057	0.0488	0.0092	0.0174	0.0424	0.0242	0.013	0.0138	0.0018	0.0082	0.0102	0.042	0.009	0.0126	0.0132	0.0038	0.005	0.0008	0.0008	0.0068	0.0008	0	0.0004	0	0	0
Control	0.2416	0.1686	0.0496	0.0432	0.072	0.0248	0.0538	0.0282	0.015	0.088	0.0236	0.0354	0.008	0.0018	0.016	0.0098	0.0556	0.012	0.0116	0.0042	0.0118	0.004	0.0024	0.0026	0.007	0.009	0	0.0004	0	0	0
Control	0.2528	0.1648	0.1022	0.0342	0.0644	0.0262	0.0348	0.0366	0.0392	0.039	0.0354	0.0414	0.0258	0.0026	0.0246	0.0098	0.009	0.0116	0.0162	0.0074	0.008	0.0074	0.0006	0.0012	0.0024	0.0024	0	0	0	0	0
Control	0.1194	0.1042	0.0428	0.0504	0.0254	0.0876	0.037	0.0396	0.0774	0.0306	0.0596	0.036	0.0268	0.1944	0.0134	0.0082	0.0024	0.0084	0.0112	0.006	0.006	0.004	0.0024	0.0034	0.0012	0.0018	0	0.0004	0	0	0
SLE	0.1354	0.1206	0.1248	0.0418	0.2574	0.0368	0.0216	0.0378	0.025	0.0578	0.013	0.0228	0.0266	0.0038	0.0066	0.0204	0.001	0.0066	0.0106	0.0188	0.0008	0.0028	0.0024	0.001	0.0012	0	0.0002	0.0016	0.0002	0.0002	0.0004
SLE	0.254	0.0298	0.0138	0.0348	0.0528	0.1818	0.0484	0.1124	0.0172	0.0406	0.032	0.0448	0.029	0.0198	0.0114	0.0126	0.0012	0.0128	0.003	0.0112	0.0044	0.0038	0.0004	0.0026	0.0226	0.0012	0	0.001	0.0002	0	0.0004
Control	0.1312	0.2184	0.1204	0.0728	0.0146	0.0454	0.071	0.0372	0.0506	0.049	0.0358	0.0222	0.0258	0.0034	0.0066	0.0038	0.031	0.013	0.0184	0.0094	0.011	0.0008	0.0008	0.0024	0.0024	0.0008	0	0.0012	0.0006	0	0
Control	0.1772	0.0938	0.0866	0.0994	0.0514	0.0398	0.0524	0.0612	0.0694	0.0522	0.0444	0.0722	0.0214	0.0092	0.0122	0.0086	0.0034	0.008	0.0106	0.0046	0.0084	0.004	0.0016	0.001	0.0032	0.0018	0	0.001	0.0008	0	0.0002
Control	0.27	0.111	0.0794	0.0828	0.0368	0.0148	0.0542	0.0364	0.043	0.0796	0.0358	0.047	0.0214	0.0082	0.007	0.0186	0.0032	0.0154	0.0098	0.0016	0.012	0.0018	0.002	0.002	0.0014	0.0028	0	0.0008	0.0008	0	0.0004
SLE	0.3272	0.0664	0.023	0.0286	0.0112	0.1314	0.0898	0.029	0.0252	0.0546	0.0172	0.0744	0.0098	0.0402	0.0074	0.0038	0.0016	0.0256	0.0066	0.0046	0.012	0.0018	0.0004	0.0006	0.0002	0.0054	0	0.0008	0.0004	0	0.0008
SLE	0.1272	0.0842	0.1178	0.0154	0.1228	0.0608	0.096	0.077	0.014	0.0452	0.0304	0.031	0.03	0.0036	0.0408	0.0478	0.0016	0.0138	0.0092	0.014	0.0022	0.0026	0.0006	0.0068	0.0022	0.0002	0.0006	0.0014	0.0002	0	0.0006
Control	0.1056	0.1762	0.1908	0.0606	0.1144	0.0456	0.0266	0.0356	0.0628	0.0248	0.0352	0.0202	0.0208	0.0028	0.0062	0.0134	0.0146	0.0086	0.0134	0.0056	0.0032	0.001	0.001	0.002	0.0028	0.003	0	0.0014	0.0012	0	0.0006
Control	0.1032	0.1784	0.0782	0.0636	0.0744	0.0906	0.0374	0.0518	0.0462	0.045	0.022	0.0246	0.0116	0.0646	0.0152	0.0056	0.0318	0.0046	0.0152	0.0156	0.008	0.001	0.0012	0.0052	0.0022	0.0012	0	0.0006	0.0006	0	0.0004
SLE	0.2958	0.0764	0.0138	0.0208	0.1122	0.0546	0.0612	0.034	0.0144	0.0936	0.037	0.0222	0.0272	0.0414	0.0074	0.0144	0.0016	0.023	0.0096	0.0208	0.0122	0.0016	0.0006	0.0008	0.0002	0.0012	0.0002	0.0016	0	0	0.0002
SLE	0.3594	0.1904	0.015	0.0156	0.1022	0.0036	0.0164	0.0186	0.0316	0.0532	0.0248	0.027	0.0382	0.0012	0.0296	0.0064	0.002	0.0102	0.018	0.0116	0.0058	0.0076	0.0026	0.0022	0.0014	0.0028	0	0.0018	0.0006	0	0.0002
SLE	0.0848	0.2748	0.1084	0.0634	0.0778	0.0206	0.0434	0.0282	0.052	0.0326	0.039	0.031	0.0358	0.0082	0.016	0.0118	0.0002	0.0146	0.0212	0.0078	0.0036	0.001	0.0028	0.0028	0.0134	0.0016	0.0002	0.0006	0.0016	0	0.0008
SLE	0.0566	0.3716	0.1508	0.0296	0.1914	0.0056	0.0114	0.0236	0.029	0.016	0.017	0.005	0.0134	0.0056	0.0014	0.0048	0.0006	0.0042	0.0298	0.0188	0.0016	0.0014	0.004	0.001	0.003	0.0008	0	0.0006	0.0014	0	0
SLE	0.152	0.093	0.1026	0.0492	0.1212	0.0874	0.019	0.0604	0.031	0.0418	0.0464	0.0078	0.0316	0.0116	0.0236	0.0194	0.007	0.0058	0.0108	0.0174	0.0012	0.003	0.0012	0.006	0.0438	0.0034	0	0.0016	0.0004	0	0.0004
SLE	0.3742	0.1118	0.0088	0.0306	0.0882	0.0382	0.047	0.0508	0.0326	0.019	0.0566	0.0218	0.028	0.0024	0.0246	0.0026	0.0118	0.0206	0.0008	0.0058	0.0056	0.0028	0.0006	0.008	0.0016	0.0052	0	0	0	0	0
SLE	0.3404	0.1852	0.084	0.0134	0.1172	0.0202	0.023	0.0076	0.0232	0.0468	0.0194	0.0256	0.0178	0.0144	0.0014	0.0126	0.0044	0.0066	0.0026	0.01	0.0076	0.0092	0.002	0.0006	0.0022	0.0024	0.0002	0	0	0	0
Control	0.1998	0.2838	0.0836	0.077	0.083	0.013	0.0152	0.0448	0.0286	0.0316	0.0264	0.022	0.0204	0.0042	0.0084	0.009	0.0072	0.0094	0.0042	0.0032	0.0104	0.0048	0.005	0.002	0.0016	0.0014	0	0	0	0	0
Control	0.3316	0.0844	0.0468	0.0938	0.026	0.0052	0.0984	0.0388	0.0494	0.0378	0.0346	0.0292	0.017	0.0038	0.0242	0.0062	0.0076	0.028	0.0026	0.0052	0.0156	0.0034	0.0032	0.0016	0.0006	0.005	0	0	0	0	0
Control	0.2014	0.0596	0.0328	0.0742	0.0326	0.159	0.0136	0.1178	0.0708	0.0148	0.0372	0.0368	0.0262	0.0272	0.0214	0.0072	0.0206	0.0114	0.0046	0.0044	0.0072	0.0034	0.0022	0.0086	0.002	0.003	0	0	0	0	0
SLE	0.4032	0.0008	0.0468	0.0182	0.0008	0.1442	0.0264	0.035	0.0154	0.071	0.0078	0.0462	0.0082	0.0202	0.05	0.015	0.0116	0.0202	0.0008	0.0308	0.0146	0.002	0	0.0018	0.001	0.0072	0.0004	0.0002	0	0	0.0002
Control	0.0876	0.1348	0.0986	0.0862	0.075	0.0676	0.018	0.0708	0.067	0.0292	0.0766	0.0292	0.0282	0.0516	0.006	0.0048	0.0136	0.0298	0.0024	0.0054	0.0076	0.0012	0.0022	0.0034	0.0008	0.0024	0	0	0	0	0
SLE	0.305	0.1506	0.0312	0.0442	0.1252	0.0136	0.0234	0.0572	0.0376	0.0364	0.0254	0.0404	0.007	0.0008	0.0338	0.0048	0.001	0.0232	0.002	0.0052	0.0054	0.0138	0.0016	0.0054	0.0006	0.0036	0.0016	0	0	0	0
Control	0.1494	0.1556	0.133	0.1114	0.1124	0.0048	0.0178	0.0404	0.0814	0.0298	0.0328	0.0204	0.017	0.0052	0.0246	0.0158	0.0042	0.012	0.0014	0.0136	0.0038	0.0022	0.0018	0.0022	0.0028	0.004	0	0	0.0002	0	0
SLE	0.0906	0.264	0.093	0.052	0.1546	0.0484	0.0264	0.0474	0.062	0.0228	0.0258	0.0118	0.0284	0.0072	0.0122	0.0076	0.007	0.0018	0.002	0.027	0.0018	0.001	0.002	0.0004	0.0024	0.0004	0	0	0	0	0
SLE	0.1106	0.0762	0.088	0.0518	0.0782	0.0394	0.0052	0.0296	0.0858	0.0138	0.0484	0.0134	0.1092	0.0118	0.0246	0.0862	0.0038	0.0048	0.0022	0.0352	0.008	0.0042	0.0034	0.0056	0.0584	0.002	0.0002	0	0	0	0
SLE	0.0934	0.1214	0.1062	0.0464	0.0758	0.0386	0.036	0.0484	0.0556	0.0268	0.0298	0.008	0.0336	0.0158	0.0978	0.0176	0.0844	0.0052	0.0018	0.037	0.0034	0.0012	0.0018	0.0048	0.0084	0.0008	0	0	0	0	0
SLE	0.247	0.1042	0.0992	0.0506	0.09	0.0634	0.0168	0.0392	0.0334	0.029	0.0288	0.0316	0.0524	0.0144	0.004	0.023	0.0122	0.0086	0.0028	0.0228	0.0034	0.0048	0.0026	0.001	0.0128	0.002	0	0	0	0	0
SLE	0.2746	0.1536	0.0072	0.0734	0.1024	0.0606	0.0408	0.0714	0.0344	0.0128	0.025	0.0332	0.022	0.0092	0.015	0.0048	0.0072	0.007	0.0014	0.028	0.002	0.0072	0.0022	0.0026	0.0012	0.0004	0	0.0002	0	0	0.0002
SLE	0.1122	0.085	0.088	0.0748	0.0612	0.1856	0.013	0.0724	0.0598	0.019	0.0434	0.0338	0.052	0.0082	0.007	0.0158	0.002	0.008	0.002	0.0302	0.0054	0.0046	0.0052	0.0016	0.0076	0.0018	0.0002	0	0	0.0002	0
SLE	0.1794	0.1028	0.0238	0.0382	0.0994	0.1316	0.0554	0.139	0.0302	0.012	0.0208	0.025	0.0106	0.0358	0.0088	0.0264	0.006	0.0254	0.0018	0.0162	0.0016	0.0036	0.0016	0.0016	0.0008	0.0018	0	0	0	0	0.0004
SLE	0.0402	0.4052	0.0262	0.0766	0.0714	0.1306	0.0116	0.0142	0.047	0.0136	0.0272	0.0092	0.0212	0.0674	0.003	0.0084	0	0.0062	0.004	0.0052	0.0044	0.0022	0.0024	0.001	0.0016	0	0	0	0	0	0
Control	0.1316	0.2192	0.0508	0.078	0.085	0.0232	0.0924	0.0316	0.042	0.0784	0.0246	0.0186	0.0168	0.0054	0.042	0.008	0.0094	0.0152	0.0022	0.0078	0.0084	0.0008	0.0018	0.0032	0.0008	0.0026	0	0	0	0	0.0002
Control	0.1588	0.1608	0.0864	0.0702	0.0938	0.0056	0.0696	0.0578	0.0704	0.0604	0.0402	0.0222	0.0212	0.003	0.0056	0.0136	0.0058	0.0064	0.0014	0.0178	0.0128	0.0034	0.0016	0.0052	0.0012	0.0046	0	0	0	0	0.0002
Control	0.228	0.1814	0.0638	0.0546	0.058	0.0148	0.0324	0.0348	0.0554	0.0388	0.06	0.0538	0.0238	0.0036	0.0114	0.0074	0.0364	0.0148	0.0028	0.0048	0.0064	0.0038	0.0014	0.0024	0.0028	0.0024	0	0	0	0	0
Control	0.0588	0.0446	0.1296	0.1198	0.052	0.0328	0.0128	0.0412	0.1668	0.03	0.1142	0.0174	0.0252	0.0582	0.034	0.0096	0.0064	0.0118	0.001	0.0094	0.0064	0	0.0012	0.0118	0.004	0.0008	0	0.0002	0	0	0
SLE	0.2146	0.0834	0.1096	0.0358	0.0394	0.159	0.0246	0.0524	0.025	0.0406	0.0116	0.0338	0.0234	0.017	0.0324	0.0248	0.0254	0.0054	0.0012	0.0152	0.0056	0.003	0.0018	0.0008	0.0054	0.0088	0	0	0	0	0
SLE	0.1762	0.1662	0.0832	0.0542	0.101	0.0306	0.0446	0.0352	0.0822	0.031	0.025	0.0162	0.0188	0.0118	0.055	0.0114	0.0068	0.008	0.0026	0.0182	0.0058	0.0022	0.0004	0.0016	0.0078	0.0038	0	0	0	0	0.0002
SLE	0.0364	0.1028	0.168	0.066	0.0674	0.1702	0.0114	0.0706	0.0454	0.0128	0.035	0.0078	0.031	0.0826	0.0112	0.0342	0.0014	0.016	0.0008	0.0122	0.002	0.0044	0.0028	0.0024	0.0042	0.0004	0.0002	0	0	0.0002	0.0002
Control	0.1518	0.2278	0.094	0.0896	0.034	0.0328	0.0262	0.0522	0.0848	0.023	0.0532	0.0174	0.025	0.0058	0.014	0.0198	0.0092	0.0122	0.0012	0.0028	0.0108	0.003	0.0026	0.002	0.0008	0.0036	0.0002	0	0	0	0.0002
UDN_753472	0.2926	0.0796	0.022	0.0092	0.0494	0.0556	0.0702	0.0292	0.011	0.0714	0.0456	0.059	0.032	0.006	0.0054	0.0236	0.0278	0.0052	0.0292	0.0052	0.0144	0.007	0.0012	0.0022	0.0298	0.0096	0	0.0062	0.0004	0	0
UDN_125449	0.055	0.1238	0.0394	0.0566	0.089	0.0414	0.0826	0.0472	0.05	0.1162	0.083	0.034	0.0202	0.008	0.0268	0.0038	0.0202	0.0094	0.0478	0.0036	0.0124	0.0012	0.0076	0.0056	0.0024	0.0058	0	0.0068	0.0002	0	0
UDN_052220	0.447	0.003	0.0026	0.0116	0.0068	0.1022	0.0728	0.0104	0.0018	0.0728	0.021	0.023	0.0054	0.0242	0.0324	0.0012	0.013	0.0312	0.0128	0.0132	0.01	0.0556	0.0114	0.0014	0.0024	0.0028	0	0.008	0	0	0
UDN_583127	0.2492	0.0804	0.016	0.0206	0.0296	0.1032	0.1252	0.0254	0.0168	0.047	0.0142	0.0616	0.007	0.1042	0.0074	0.0038	0.0202	0.0058	0.0224	0.0092	0.0132	0.0002	0.0008	0.0008	0.003	0.0076	0	0.0048	0.0004	0	0
UDN_974141	0.4058	0.0822	0.0588	0.0126	0.107	0.0044	0.0436	0.0102	0.0086	0.0516	0.0106	0.04	0.0154	0.0056	0.0008	0.0046	0.0092	0.0296	0.0286	0.0022	0.021	0.0122	0.0026	0.0026	0.003	0.02	0.0006	0.0066	0	0	0
UDN_500889	0.2676	0.0594	0.2628	0.0122	0.023	0.0042	0.0516	0.0062	0.0086	0.0762	0.0192	0.0056	0.022	0.0076	0.0018	0.0116	0.0012	0.0666	0.022	0.008	0.0084	0.025	0.0044	0.0016	0.003	0.0034	0	0.0168	0	0	0
UDN_916494	0.5976	0.0542	0.0002	0.0146	0.0316	0.0232	0.0742	0.012	0.0122	0.0232	0.021	0.013	0.01	0.0032	0.0082	0	0.0006	0.0168	0.02	0.0012	0.0194	0.021	0.0046	0.0034	0.001	0.0042	0	0.009	0.0004	0	0
UDN_683706_UDN5	0.1646	0.0788	0.0358	0.0156	0.0336	0.0074	0.0166	0.0198	0.0084	0.0226	0.0642	0.011	0.0234	0.007	0.007	0.003	0.0186	0.336	0.0308	0.0044	0.009	0.0324	0.0182	0.0056	0.015	0.0002	0.0002	0.0104	0.0004	0	0
UDN_384036	0.1724	0.1412	0.0556	0.0642	0.1076	0.0322	0.0234	0.0696	0.0674	0.056	0.033	0.0164	0.0164	0.0048	0.0244	0.0216	0.0118	0.0056	0.04	0.0062	0.0108	0.001	0.001	0.0062	0.0036	0.003	0	0.004	0.0006	0	0
UDN_291978_UDN3	0.1458	0.1208	0.0908	0.01	0.1266	0.0072	0.0028	0.029	0.0112	0.0042	0.0706	0.0036	0.0118	0.0022	0.0214	0.0216	0.0028	0.0092	0.0428	0.0014	0.014	0.1406	0.0964	0.0052	0.0006	0.003	0.0004	0.0036	0.0002	0.0002	0
UDN_364812_UDN2	0.3724	0.0286	0.0454	0.0332	0.0288	0.0612	0.049	0.035	0.0292	0.019	0.0264	0.0168	0.017	0.0082	0.0148	0.0438	0.1202	0.0062	0.0122	0.0068	0.0038	0.0052	0.001	0.0028	0.006	0.001	0	0.006	0	0	0
UDN_462335	0.1294	0.1858	0.0222	0.1358	0.0942	0.018	0.0364	0.0516	0.069	0.0452	0.0428	0.0154	0.0332	0.0054	0.014	0.0034	0.0022	0.0024	0.0568	0.0034	0.0094	0.001	0.0026	0.009	0.0018	0.0054	0	0.0036	0.0006	0	0
UDN_907695_UDN4	0.1206	0.1092	0.0182	0.049	0.0512	0.0384	0.0298	0.0222	0.036	0.023	0.0374	0.061	0.0218	0.0406	0.0184	0.002	0.0016	0.007	0.0348	0.0052	0.0084	0.0036	0.0024	0.0086	0.0016	0.0016	0.2388	0.0074	0.0002	0	0
UDN_046412	0.3002	0.0584	0.039	0.0208	0.0348	0.0552	0.1238	0.0152	0.017	0.0798	0.0526	0.0732	0.0114	0.0048	0.008	0.0048	0.006	0.0104	0.029	0.0032	0.0088	0.0014	0.001	0.0028	0.0188	0.0106	0	0.0088	0.0002	0	0
UDN_083072_UDN1	0.5954	0.0204	0.022	0.0046	0.0084	0.0028	0.0408	0.0054	0.0096	0.041	0.0096	0.0488	0.108	0.005	0.0078	0.0016	0.0012	0.0134	0.0108	0.0036	0.0108	0.0102	0.0002	0.0028	0.0046	0.0052	0	0.0058	0.0002	0	0
UDN_287030	0.1088	0.1488	0.1324	0.041	0.1004	0.011	0.031	0.0298	0.0672	0.0378	0.0496	0.0232	0.0152	0.0046	0.0638	0.0046	0.0278	0.0046	0.047	0.009	0.003	0.0026	0.0024	0.0236	0.0008	0.003	0.0002	0.006	0.0008	0	0
Control	0.0672	0.0488	0.0342	0.0854	0.0382	0.1844	0.0334	0.116	0.0328	0.0464	0.0416	0.048	0.0328	0.0504	0.0166	0.0058	0.0134	0.0342	0.0224	0.0138	0.004	0.0026	0.0006	0.0074	0.0032	0.007	0	0.0088	0.0006	0	0
Control	0.1744	0.1606	0.1332	0.0642	0.054	0.028	0.0274	0.0256	0.0474	0.0436	0.0282	0.0126	0.0148	0.0032	0.0358	0.029	0.0194	0.0076	0.0458	0.0222	0.0068	0.0014	0.002	0.003	0.0042	0.0018	0	0.0032	0.0006	0	0
Control	0.3132	0.045	0.1086	0.0594	0.0352	0.0212	0.055	0.034	0.0616	0.0288	0.036	0.06	0.0144	0.0042	0.0158	0.0088	0.0072	0.025	0.0204	0.0022	0.0226	0.0048	0.0014	0.0022	0.002	0.0022	0	0.0088	0	0	0

## Sheet: Fig. 1C
PROPORTION OF T CELLS																		PROPORTION OF B CELLS
	Cluster Number																			Cluster Number
Sample	1	3	4	5	7	8	10	12	13	14	16	18	19	22	23	28			Sample	2	15	26	29
Control	0.048814	0.272602	0.0134067	0.203163	0.108628	0.0838776	0.128223	0.0405638	0.0161568	0.0426263	0.00206256	0.00825026	0.00378137	0.0206256	0.00721898	0		PRERA_001_bc_id_111678.fcs	Control	0.681604	0.318396	0	0
Control	0.395099	0.127203	0.119493	0.0443282	0.0412996	0.091685	0.0492841	0.0195485	0.00825991	0.0148678	0.0231277	0.0225771	0.0112885	0.0272577	0.00440529	0.00027533		PRERA_002_bc_id_112332.fcs	Control	0.857411	0.142589	0	0
Control	0.146963	0.112345	0.017309	0.225996	0.205748	0.0630307	0.0646636	0.0444154	0.0378837	0.0179621	0.0153494	0.011757	0.00489876	0.019595	0.0120836	0		PRERA_003_bc_id_112341.fcs	Control	0.896226	0.103774	0	0
RA	0.213989	0.251385	0.101108	0.0231994	0.0588643	0.0851801	0.136773	0.0394737	0.0155817	0.017313	0.0110803	0.015928	0.0107341	0.0152355	0.00415512	0		PRERA_004_bc_id_112345.fcs	RA	0.854563	0.144487	0.00095057	0
Control	0.187189	0.148321	0.0659204	0.0416667	0.111318	0.0621891	0.0528607	0.034204	0.0830224	0.0562811	0.0752488	0.0136816	0.00373134	0.0121269	0.0519279	0.00031095		PRERA_005_bc_id_112347.fcs	Control	0.819495	0.180505	0	0
RA	0.122835	0.166142	0.038189	0.294882	0.053937	0.0586614	0.0964567	0.0314961	0.00866142	0.026378	0.0192913	0.0122047	0.053937	0.0153543	0.0011811	0.0003937		PRERA_006_bc_id_112371.fcs	RA	0.49652	0.50348	0	0
RA	0.0545913	0.166573	0.0344345	0.274356	0.147816	0.0509518	0.0467525	0.0299552	0.0394737	0.0881859	0.00503919	0.00839866	0.0321948	0.00447928	0.0167973	0		PRERA_007_EarlyRA_931.fcs	RA	0.677686	0.319559	0	0.00275482
RA	0.242574	0.211324	0.110458	0.011448	0.0488861	0.0968441	0.092203	0.0560025	0.00866337	0.0671411	0.00711634	0.0160891	0.00742574	0.0167079	0.00711634	0		PRERA_008_EarlyRA_937.fcs	RA	0.732938	0.25816	0	0.00890208
RA	0.219981	0.130003	0.152653	0.0632951	0.0679491	0.0670183	0.102699	0.0511945	0.00837729	0.0316475	0.0549178	0.016134	0.0192367	0.00992864	0.00496432	0		PRERA_009_EarlyRA_9068.fcs	RA	0.894207	0.093199	0	0.0125945
Control	0.227663	0.144031	0.124732	0.0493209	0.0972123	0.118656	0.0432452	0.0268049	0.0100071	0.0879199	0.0121515	0.0150107	0.00929235	0.0300214	0.00357398	0.0003574		PRERA_010_FDRneg_127.fcs	Control	0.841202	0.152361	0	0.00643777
Control	0.236451	0.150334	0.0512249	0.130661	0.112101	0.0512249	0.0575353	0.0605048	0.0927988	0.0129918	0	0.0122494	0.0167038	0.00927988	0.00519673	0.00074239		PRERA_011_FDRneg_170.fcs	Control	0.940594	0.0594059	0	0
Control	0.245736	0.208153	0.0612894	0.0445215	0.105233	0.101185	0.0962706	0.0546401	0.0106967	0.0208153	0.011564	0.0193698	0.00491472	0.00636022	0.00896213	0.0002891		PRERA_012_FDRpos_929.fcs	Control	0.946429	0.0535714	0	0
Control	0.195954	0.168977	0.0554515	0.0633196	0.130761	0.0959161	0.10828	0.04571	0.00974148	0.0202323	0.026227	0.0164856	0.0127388	0.04571	0.00412139	0.00037467		PRERA_013_FDRpos_1531.fcs	Control	0.805281	0.194719	0	0
Control	0.168536	0.174295	0.0336466	0.0945741	0.101243	0.142164	0.096696	0.042134	0.0081843	0.0381934	0.0218248	0.0127311	0.0163686	0.0330403	0.0163686	0		PRERA_014_FDRpos_0119698.fcs	Control	0.645691	0.352941	0.00136799	0
Control	0.310611	0.116185	0.109805	0.00436535	0.0362659	0.147079	0.0943586	0.0335796	0.00470114	0.0349228	0.0268637	0.0188046	0.00738751	0.0517126	0.00302216	0.0003358		PRERA_015_normal_845.fcs	Control	0.867675	0.132325	0	0
Control	0.226999	0.13199	0.191822	0.0898978	0.0965123	0.0634396	0.035478	0.0294648	0.00901984	0.0159351	0.04089	0.0147324	0.020445	0.0294648	0.00330728	0.00060132		PRERA_016_Normal_849.fcs	Control	0.827586	0.172414	0	0
Control	0.257206	0.160596	0.118784	0.037694	0.0722205	0.0855242	0.0639848	0.0424454	0.00316756	0.0719037	0.027241	0.0148876	0.00760215	0.0253405	0.0107697	0.00063351		PRERA_017_Normal_851.fcs	Control	0.833021	0.163227	0	0.00375235
Control	0.287421	0.0996855	0.199371	0.13805	0.0858491	0.05	0.0166667	0.0141509	0.0176101	0.0091195	0.0245283	0.0160377	0.0106918	0.0248428	0.00440252	0.00157233		PRERA_018_Normal_852.fcs	Control	0.859611	0.140389	0	0
Control	0.241686	0.116233	0.202832	0.0460981	0.0675008	0.0879157	0.0431347	0.0391834	0.00625617	0.0503787	0.0372078	0.01811	0.00889035	0.0309516	0.00296345	0.00065854		PRERA_019_Normal_853.fcs	Control	0.814173	0.185827	0	0
Control	0.120457	0.166147	0.141225	0.0290758	0.173936	0.15758	0.0758048	0.0462098	0.0101246	0.0350467	0.00103842	0.00804777	0.00752856	0.00649013	0.021028	0.00025961		PRERA_020_Normal_879.fcs	Control	0.893805	0.103982	0.00221239	0
Control	0.173231	0.185086	0.0260038	0.0282983	0.058891	0.0726577	0.0933078	0.0565966	0.0122371	0.0474187	0.0783939	0.0225621	0.0107075	0.132314	0.00191205	0.00038241		PRERA_021_01-128-99.fcs	Control	0.778932	0.221068	0	0
Control	0.399678	0.115756	0.12508	0.0199357	0.0424437	0.066881	0.04791	0.0244373	0.00418006	0.0504823	0.00610932	0.0231511	0.00546624	0.0662379	0.0022508	0		PRERA_022_01-209-01.fcs	Control	0.923965	0.0741097	0.00192493	0
RA	0.333515	0.109902	0.0690968	0.0114255	0.0435256	0.115887	0.111534	0.0495103	0.00326442	0.0375408	0.00435256	0.0266594	0.00598477	0.0696409	0.00707291	0.00108814		PRERA_024_01-959-00.fcs	RA	0.849372	0.148536	0.00209205	0
Control	0.0868325	0.105585	0.0191602	0.27925	0.260905	0.0419894	0.0428047	0.0199755	0.0693029	0.0326131	0.0171219	0.00978394	0.00611496	0.00489197	0.00326131	0.00040766		PRERA_025_09-079-00.fcs	Control	0.939394	0.0606061	0	0
Control	0.189015	0.225241	0.0394391	0.0858896	0.0946538	0.106924	0.106924	0.0388548	0.0394391	0.024832	0.0125621	0.0151914	0.00613497	0.0125621	0.00204499	0.00029214		PRERA_026_09-113-00.fcs	Control	0.685259	0.314741	0	0
RA	0.210105	0.14541	0.0280345	0.155576	0.13586	0.0911892	0.0495995	0.0542206	0.017252	0.017252	0.00554529	0.017252	0.0332717	0.0366605	0.00277264	0		PRERA_027_bc_id_112343.fcs	RA	0.620902	0.379098	0	0
RA	0.357112	0.187746	0.0507659	0.014442	0.0533917	0.122976	0.0442013	0.0293217	0.00875274	0.0245077	0.0175055	0.0245077	0.00962801	0.0507659	0.00437637	0		PRERA_028_EarlyRA_939.fcs	RA	0.904952	0.0934505	0.00159744	0
RA	0.252877	0.130224	0.140824	0.0654149	0.0935797	0.0557238	0.0224107	0.023622	0.123259	0.019685	0.00605694	0.0142338	0.00938825	0.0324046	0.00999394	0.00030285		PRERA_029_EarlyRA_943.fcs	RA	0.883242	0.116758	0	0
Control	0.327737	0.0923439	0.148086	0.0238415	0.0507052	0.0809268	0.0671592	0.0194762	0.0077233	0.0664876	0.0288784	0.0201477	0.00604433	0.0171256	0.0423103	0.00100739		PRERA_030_FDRneg_205.fcs	Control	0.834448	0.158863	0	0.00668896
Control	0.105466	0.133949	0.116628	0.0735181	0.225943	0.0977675	0.0900693	0.0554272	0.00307929	0.0288684	0.0161663	0.013087	0.00654349	0.0269438	0.00538876	0.00115473		PRERA_031_FDRneg_271.fcs	Control	0.902244	0.0977564	0	0
Control	0.178398	0.13688	0.0613039	0.0820629	0.0681155	0.0661693	0.0424911	0.0298411	0.237107	0.0311385	0.0210834	0.0107039	0.00843334	0.0142718	0.0120013	0		PRERA_032_FDRneg_312.fcs	Control	0.680851	0.31117	0	0.00797872
Control	0.226658	0.134578	0.113329	0.0402447	0.0808113	0.0721185	0.0856407	0.0537669	0.00354153	0.015132	0.0804894	0.0160979	0.0083709	0.0656793	0.00354153	0		PRERA_033_FDRneg_333.fcs	Control	0.945122	0.0518293	0.00152439	0.00152439
Control	0.198308	0.176692	0.0307017	0.162907	0.138471	0.0742481	0.068609	0.0385338	0.0140977	0.0548246	0.00595238	0.0134712	0.00313283	0.0140977	0.0056391	0.00031328		PRERA_034_FDRpos_018.fcs	Control	0.82659	0.16185	0	0.0115607
RA	0.145826	0.213808	0.102853	0.0221909	0.0503699	0.10074	0.115534	0.0531877	0.0989785	0.00810144	0.00211342	0.0102149	0.0271222	0.0447341	0.0038746	0.00035224		PRERA_035_FDRpos_065.fcs	RA	0.875	0.125	0	0
Control	0.200898	0.116766	0.193713	0.095509	0.0901198	0.0601796	0.0371257	0.0338323	0.0206587	0.0389222	0.010479	0.0113772	0.0458084	0.0386227	0.00598802	0		PRERA_036_Normal_856.fcs	Control	0.888457	0.111543	0	0
Control	0.168462	0.0969231	0.135385	0.13	0.0626923	0.0657692	0.0396154	0.0238461	0.151538	0.0396154	0.0342308	0.01	0.0134615	0.0246154	0.00384615	0		PRERA_037_Normal_859.fcs	Control	0.893031	0.106969	0	0
Control	0.252642	0.156154	0.052506	0.0378452	0.0668258	0.0767133	0.154108	0.0518241	0.00750085	0.0245482	0.0381862	0.0214797	0.00750085	0.0450051	0.00681896	0.00034095		PRERA_038_Normal_861.fcs	Control	0.876689	0.121622	0.00168919	0
Control	0.168539	0.0826173	0.166557	0.199934	0.0981494	0.0413087	0.0254461	0.0198282	0.010575	0.0604759	0.0449438	0.011236	0.0194977	0.0472571	0.00363516	0		PRERA_039_Normal_862.fcs	Control	0.806189	0.193811	0	0
Control	0.0268366	0.159007	0.0120765	0.188192	0.159342	0.0573633	0.144582	0.0493123	0.123784	0.0328749	0.00067092	0.00570278	0.00369004	0.00838645	0.0281785	0		PRERA_040_Normal_863.fcs	Control	0.778281	0.219457	0.00226244	0
Control	0.183323	0.159105	0.186389	0.055794	0.11496	0.0784795	0.0714286	0.0251379	0.015328	0.0361741	0.0211527	0.0183936	0.015328	0.00214592	0.0165543	0.00030656		PRERA_041_bc_id_10000314.fcs	Control	0.876506	0.123494	0	0
Control	0.277643	0.0981166	0.148846	0.0753341	0.0959903	0.0434386	0.0379708	0.0249089	0.0373633	0.0978129	0.0224787	0.0160996	0.0109356	0.00425273	0.0082017	0.00060753		PRERA_042_bc_id_10000317.fcs	Control	0.908284	0.091716	0	0
Control	0.253265	0.0835052	0.179038	0.0776632	0.0707904	0.076976	0.085567	0.0223368	0.00893471	0.0597938	0.0412371	0.024055	0.00756014	0.00412371	0.004811	0.00034364		PRERA_043_bc_id_10000318.fcs	Control	0.888218	0.111782	0	0
Control	0.416814	0.0684891	0.117872	0.0534979	0.0246914	0.0861258	0.0881834	0.0405644	0.0167549	0.0194004	0.0182246	0.0314521	0.0102881	0.00499706	0.00146972	0.00117578		PRERA_044_bc_id_10000319.fcs	Control	0.938182	0.0618182	0	0
Control	0.209677	0.121164	0.119591	0.0609756	0.0873328	0.120771	0.0692368	0.0413061	0.0538946	0.0468135	0.0232101	0.0216365	0.0196696	0.00157356	0.00275374	0.00039339		PRERA_045_bc_id_10000325.fcs	Control	0.945055	0.0549451	0	0
RA	0.244635	0.0867566	0.136419	0.11404	0.0674433	0.0849172	0.0821582	0.0499693	0.0435316	0.0282036	0.00337216	0.0223789	0.0263642	0.00705089	0.00245248	0.00030656		PRERA_046_bc_id_10021023.fcs	RA	0.859551	0.140449	0	0
RA	0.565479	0.0888478	0.0795928	0.01851	0.0217492	0.077279	0.0569181	0.0226747	0.00185099	0.0143452	0.00185099	0.0393336	0.00694123	0.00138825	0.00138825	0.00185099		PRERA_047_bc_id_10038223.fcs	RA	0.839844	0.160156	0	0
RA	0.352515	0.129588	0.119619	0.0774807	0.0271862	0.117354	0.0629814	0.034889	0.00226552	0.0126869	0.0194835	0.0271862	0.00906208	0.00453104	0.00317173	0		PRERA_048_bc_id_10039927.fcs	RA	0.755741	0.240084	0.00417537	0
Control	0.175818	0.210982	0.0210982	0.0830403	0.0787125	0.139032	0.150392	0.0413849	0.0224506	0.0329997	0.00108196	0.0197457	0.0100081	0.00432783	0.00811469	0.00081147		PRERA_049_SR0024.fcs	Control	0.789675	0.208413	0.00191205	0
Control	0.243327	0.102515	0.133849	0.0696325	0.0475822	0.0839458	0.0874275	0.0313346	0.00464217	0.0309478	0.125338	0.0201161	0.00889749	0.00309478	0.00696325	0.00038685		PRERA_050_SR0025.fcs	Control	0.930118	0.0698819	0	0
Control	0.339963	0.100979	0.160955	0.0602815	0.0440637	0.0881273	0.0559976	0.0370257	0.0284578	0.0122399	0.0284578	0.0226438	0.0122399	0.00520196	0.00275398	0.000612		PRERA_051_SR0028.fcs	Control	0.89852	0.0993658	0.00211416	0
Control	0.290606	0.121898	0.11153	0.0540371	0.0471254	0.102733	0.0763431	0.0358153	0.0128809	0.0147659	0.087339	0.0213635	0.0138234	0.00345586	0.0050267	0.00125668		PRERA_052_SR0029.fcs	Control	0.87874	0.119685	0.0015748	0
Control	0.132735	0.124078	0.0509779	0.0682911	0.0766271	0.0965053	0.066688	0.0820776	0.246874	0.0121834	0.00897724	0.0144277	0.0131452	0.00256492	0.00320616	0.00064123		PRERA_053_SR0031.fcs	Control	0.880851	0.119149	0	0
Control	0.380089	0.0680535	0.072214	0.0906389	0.0341753	0.067162	0.0424963	0.0190193	0.0368499	0.00713224	0.139079	0.0273403	0.010104	0.00208024	0.00267459	0.00089153		PRERA_054_SR0032.fcs	Control	0.924298	0.0732601	0.002442	0
Control	0.123954	0.211638	0.0390594	0.061379	0.057792	0.118772	0.198485	0.101634	0.0191311	0.0195297	0.0199283	0.0191311	0.00518135	0.00199283	0.00199283	0.00039857		PRERA_055_SR0033.fcs	Control	0.754768	0.122616	0.122616	0
Control	0.0989336	0.185427	0.0859005	0.0539099	0.0728673	0.130332	0.185427	0.0799763	0.0106635	0.0177725	0.0379147	0.0148104	0.00829384	0.00296209	0.0148104	0		PRERA_056_SR0078.fcs	Control	0.879815	0.120185	0	0
Control	0.211952	0.149963	0.0501114	0.0902005	0.102079	0.0831477	0.113957	0.0330364	0.0786934	0.0445434	0.00519673	0.0211581	0.00408315	0.00074239	0.0100223	0.00111359		PRERA_057_SR0080.fcs	Control	0.94469	0.0553097	0	0
Control	0.10316	0.100477	0.0324985	0.136553	0.184556	0.0387597	0.0286225	0.0259392	0.262671	0.0172928	0.0113298	0.0110316	0.0363745	0.00119261	0.00954085	0		PRERA_058_SR0083.fcs	Control	0.678049	0.317073	0.00487805	0
Control	0.385362	0.137566	0.114345	0.0496767	0.0699589	0.069077	0.0285126	0.0194004	0.0293945	0.0314521	0.0146972	0.0326279	0.010876	0.00205761	0.00352734	0.00146972		PRERA_059_SR0085.fcs	Control	0.736025	0.26087	0.00310559	0
Control	0.173948	0.0722796	0.141382	0.211676	0.110008	0.0555997	0.0595711	0.0349484	0.056394	0.019857	0.025417	0.0107228	0.0210484	0.00317712	0.00317712	0.00079428		PRERA_060_SR0090.fcs	Control	0.903683	0.0963173	0	0
Control	0.317395	0.11763	0.143737	0.0522147	0.0525081	0.103843	0.0654151	0.0401877	0.00909358	0.00968026	0.0401877	0.0234673	0.0134937	0.00146671	0.00234673	0.00733353		PRERA_061_bc_id_10000328.fcs	Control	0.544248	0.451327	0	0.00442478
Control	0.237686	0.190774	0.0312744	0.0144644	0.111806	0.0949961	0.0809226	0.0695856	0.0050821	0.0824863	0.0152463	0.0199375	0.00547303	0.00078186	0.0340109	0.00547303		PRERA_062_bc_id_10000332.fcs	Control	0.849057	0.150943	0	0
Control	0.109142	0.0892984	0.108079	0.221474	0.0836286	0.0446492	0.108788	0.0290574	0.0343728	0.130404	0.00531538	0.0113395	0.00850461	0.00106308	0.0109851	0.00389794		PRERA_063_bc_id_10000334.fcs	Control	0.784777	0.215223	0	0
Control	0.138254	0.137668	0.0351494	0.0351494	0.117165	0.115993	0.11365	0.0603398	0.0111306	0.158758	0.0076157	0.0175747	0.0152314	0.00292912	0.029877	0.00351494		PRERA_064_bc_id_10000336.fcs	Control	0.836735	0.159184	0	0.00408163
Control	0.198259	0.125841	0.126237	0.0692521	0.104472	0.117531	0.127028	0.0348239	0.00277008	0.0237436	0.0340324	0.0142461	0.00633162	0.00277008	0.00593589	0.00672734		PRERA_065_bc_id_10000338.fcs	Control	0.929955	0.0700447	0	0
RA	0.239969	0.175926	0.0189043	0.0740741	0.0779321	0.116512	0.137731	0.0655864	0.0192901	0.0239198	0.00617284	0.0216049	0.00462963	0.00115741	0.00810185	0.00848765		PRERA_066_bc_id_10014071.fcs	RA	0.903226	0.0741935	0.0225807	0
RA	0.0251989	0.199602	0.00862069	0.296419	0.116711	0.0490716	0.155172	0.0417772	0.0344828	0.0450928	0.00066313	0.0106101	0.00729443	0.0066313	0.00132626	0.00132626		PRERA_067_bc_id_10041754.fcs	RA	0.910526	0.0894737	0	0
RA	0.13525	0.138275	0.0532526	0.0668684	0.0750378	0.155219	0.101664	0.0720121	0.108926	0.0465961	0.00060514	0.0133132	0.0121029	0.0102874	0.00877458	0.00181543		PRERA_068_bc_id_10055724.fcs	RA	0.89939	0.10061	0	0
RA	0.182294	0.120322	0.113078	0.037827	0.044668	0.0748491	0.061167	0.0551308	0.229779	0.0374246	0.0056338	0.0160966	0.00764588	0.0028169	0.00482897	0.00643863		PRERA_069_P027.fcs	RA	0.890869	0.109131	0	0
Control	0.21505	0.21631	0.0380982	0.0270781	0.0771411	0.135076	0.116499	0.0475441	0.0676952	0.0163728	0.00377834	0.0141688	0.0147985	0.00220403	0.00251889	0.00566751		PRERA_070_SR0030.fcs	Control	0.931907	0.0680934	0	0
Control	0.423849	0.0743802	0.13656	0.012987	0.0267611	0.0897285	0.0775285	0.0377804	0.00354191	0.0464384	0.0121999	0.0318772	0.0137741	0.00314837	0.00236128	0.00708383		PRERA_071_SR0039.fcs	Control	0.836735	0.163265	0	0
Control	0.435644	0.0886964	0.0886964	0.0235149	0.0523927	0.0882838	0.0606436	0.0358911	0.00247525	0.0614686	0.00577558	0.0338284	0.00453795	0.00206271	0.00247525	0.0136139		PRERA_072_SR0048.fcs	Control	0.922078	0.0779221	0	0
Control	0.276266	0.21495	0.0434034	0.0306579	0.0878402	0.120909	0.072339	0.0392697	0.00551154	0.0206683	0.00998967	0.0199793	0.0316914	0.0144678	0.00654495	0.00551154		PRERA_073_SR0094.fcs	Control	0.813559	0.186441	0	0
Control	0.378781	0.123988	0.155092	0.03366	0.0481466	0.0558159	0.0230081	0.039199	0.0153387	0.0366425	0.0306775	0.0276949	0.011078	0.00468683	0.00213038	0.0140605		PRERA_074_SR0095.fcs	Control	0.834848	0.165152	0	0
Control	0.22595	0.10784	0.198904	0.0119822	0.0931188	0.104759	0.0575145	0.0277302	0.00308114	0.0472441	0.0739473	0.0195139	0.00924341	0.00273879	0.0116399	0.00479288		PRERA_075_SR0096.fcs	Control	0.882845	0.117155	0	0
Control	0.185954	0.0943986	0.165766	0.101507	0.143873	0.0611317	0.0346887	0.0150697	0.0577196	0.0577196	0.0398066	0.0150697	0.0116577	0.00398067	0.006824	0.00483367		PRERA_076_SR010400.fcs	Control	0.88756	0.11244	0	0
Control	0.399324	0.0826446	0.0217881	0.133358	0.082269	0.0792637	0.0371901	0.0570999	0.00638618	0.0266717	0.0165289	0.026296	0.00413223	0.0052592	0.0135237	0.00826446		PRERA_077_SR010661.fcs	Control	0.903106	0.0956522	0.00124224	0
Control	0.329282	0.1109	0.0075959	0.105583	0.0455754	0.126472	0.1109	0.0569692	0.00569692	0.0208887	0.0239271	0.0326624	0.00835549	0.00151918	0.00341815	0.0102545		PRERA_078_SR010771.fcs	Control	0.939914	0.0600858	0	0
Control	0.405735	0.13085	0.031971	0.0514173	0.0708635	0.068886	0.0870138	0.033619	0.0293342	0.0263678	0.00329598	0.030323	0.00593276	0.00197759	0.0131839	0.00922874		PRERA_079_SR010939.fcs	Control	0.913934	0.0860656	0	0
Control	0.256174	0.0841356	0.0761825	0.210548	0.0694851	0.0682294	0.0682294	0.017162	0.0159062	0.0104646	0.0694851	0.0205107	0.0184178	0.00376727	0.0029301	0.0083717		PRERA_080_SR011075.fcs	Control	0.840855	0.147268	0.00950119	0.0023753
Control	0.167223	0.13251	0.177904	0.0510681	0.0814419	0.0977971	0.0547397	0.0430574	0.0110147	0.0730975	0.0664219	0.0146862	0.0213618	0.00300401	0.0046729	0		PRERA_081_01-781-00.fcs	Control	0.916805	0.0831947	0	0
RA	0.52276	0.103485	0.0227596	0.0874822	0.0376956	0.0661451	0.0629445	0.0277383	0.00391181	0.0181366	0.00035562	0.0327169	0.00746799	0.00462304	0.00177809	0		PRERA_082_01-970-00.fcs	RA	0.751799	0.241007	0.00719424	0
Control	0.143068	0.141593	0.0250737	0.0752212	0.123894	0.0442478	0.128319	0.0811209	0.0265487	0.0457227	0.0117994	0.019174	0.0176991	0.060472	0.0560472	0		PRERA_083_09-066-00.fcs	Control	0.910448	0.0895522	0	0
Control	0.374043	0.08786	0.153117	0.0382793	0.0317171	0.0933285	0.0473934	0.028436	0.00546847	0.0550492	0.0233321	0.0306234	0.00802042	0.0215093	0.00182282	0		PRERA_084_09-121-00.fcs	Control	0.909375	0.090625	0	0
Control	0.168031	0.134856	0.0607497	0.188712	0.130547	0.0904782	0.059888	0.0280052	0.017234	0.0594571	0.0236967	0.0185265	0.00560103	0.0129255	0.00129255	0		PRERA_085_012027-2.fcs	Control	0.695502	0.292388	0.0103806	0.0017301
Control	0.44806	0.145494	0.0966834	0.0034418	0.0278473	0.120463	0.0566333	0.0297247	0.00156446	0.0150188	0.00657071	0.0219024	0.0181477	0.00281602	0.00563204	0		PRERA_086_bc_id_10000339.fcs	Control	0.933754	0.0662461	0	0
Control	0.220746	0.209994	0.0727388	0.0452245	0.0531309	0.116382	0.122391	0.0490196	0.0142315	0.029728	0.0218216	0.0186591	0.0215054	0.00221379	0.00221379	0		PRERA_087_bc_id_10000340.fcs	Control	0.915129	0.0848708	0	0
Control	0.46589	0.191348	0.0178869	0.0120632	0.014975	0.111065	0.0528286	0.0391015	0.0128952	0.0137271	0.00166389	0.0349418	0.0112313	0.0195507	0.00083195	0		PRERA_088_FDRneg_055.fcs	Control	0.950113	0.0487528	0	0.00113379
Control	0.419852	0.127211	0.0830006	0.0333714	0.0302339	0.0795779	0.0653166	0.0390759	0.0385054	0.0256703	0.00598973	0.0199658	0.0216771	0.00855676	0.00199658	0		PRERA_089_FDRneg_058.fcs	Control	0.932153	0.0648968	0	0.00294985
Control	0.215987	0.135423	0.0322884	0.153292	0.154232	0.045768	0.0373041	0.0529781	0.0918495	0.0112853	0.00219436	0.0134796	0.0188088	0.0272727	0.00783699	0		PRERA_090_FDRneg_333.1.fcs	Control	0.910843	0.0891566	0	0
Control	0.104556	0.177245	0.0305504	0.210956	0.222544	0.043192	0.048986	0.0297603	0.0571504	0.0310772	0.00474058	0.00842771	0.0134317	0.0144851	0.00289702	0		PRERA_091_Normal_869.fcs	Control	0.769231	0.226244	0	0.00452489
Control	0.225644	0.108135	0.0699699	0.214262	0.046535	0.0686307	0.0575829	0.0515567	0.0518915	0.0314697	0.00703047	0.0254436	0.0214262	0.0154001	0.00468698	0.00033478		PRERA_092_Normal_874.fcs	Control	0.84898	0.146939	0.00408163	0
Control	0.104955	0.161734	0.0540262	0.193393	0.11459	0.111493	0.0612526	0.0330351	0.0364763	0.0667584	0.0223675	0.00791466	0.0127323	0.0134205	0.00584997	0		PRERA_093_Normal_886.fcs	Control	0.856582	0.139489	0.00196464	0.00196464
Control	0.0841795	0.287258	0.0248936	0.0900753	0.140518	0.0733705	0.0727154	0.0494595	0.0962987	0.0170324	0.00687848	0.00753357	0.0196528	0.00687848	0.0232558	0		PRERA_094_O67.fcs	Control	0.864734	0.125604	0.00724638	0.00241546
RA	0.280386	0.151125	0.0533762	0.0469453	0.0842444	0.138264	0.103537	0.0675241	0.00385852	0.0199357	0	0.0122186	0.0135048	0.0135048	0.0115756	0		PRERA_095_P048.fcs	RA	0.961475	0.0385246	0	0
RA	0.186447	0.0943988	0.0634548	0.139835	0.138269	0.0646299	0.0607129	0.0630631	0.0853897	0.0458284	0.0231101	0.0097924	0.0152762	0.00117509	0.00861731	0		PRERA_096_P084.fcs	RA	0.760656	0.236066	0	0.00327869
Control	0.408153	0.0533467	0.0327126	0.143432	0.0231505	0.0437846	0.0608958	0.0347257	0.00452944	0.0206341	0.105687	0.0317061	0.0332159	0.00201309	0.00201309	0		PRERA_097_SR0052.fcs	Control	0.782979	0.217021	0	0
Control	0.353015	0.0904523	0.150754	0.0519263	0.0590452	0.031407	0.0494137	0.0167504	0.00376884	0.0335008	0.116415	0.0242881	0.00879397	0.00502513	0.00544389	0		PRERA_098_SR0068.fcs	Control	0.835017	0.164983	0	0
Control	0.337567	0.0700533	0.131913	0.0536665	0.0749693	0.080295	0.0725113	0.0528472	0.00532569	0.0503892	0.0184351	0.0331831	0.0151577	0.001229	0.00245801	0		PRERA_099_SR011104.fcs	Control	0.9125	0.0875	0	0
Control	0.147969	0.0715706	0.0360693	0.124396	0.056234	0.109912	0.0846351	0.0380574	0.276058	0.0190287	0.00340812	0.0159046	0.00852031	0.00340812	0.00482817	0		PRERA_100_SR011159.fcs	Control	0.839216	0.160784	0	0
SLE	0.199867	0.0692741	0.426583	0.0609877	0.062645	0.0414319	0.0215446	0.0440835	0.00629765	0.010938	0.00165728	0.0175671	0.0311568	0.00397746	0.00165728	0.00033146		SYLVER_001_sample_M002.fcs	SLE	0.857143	0.14011	0.00137363	0.00137363
SLE	0.0552261	0.0644922	0.0978503	0.336916	0.208302	0.0318755	0.0593032	0.0537435	0.0366939	0.0211268	0.00222387	0.00555967	0.0207561	0.00074129	0.00481838	0.00037064		SYLVER_002_sample_M008.fcs	SLE	0.522727	0.477273	0	0
Control	0.381019	0.127006	0.025471	0.0792045	0.0648988	0.0882763	0.0624564	0.0450105	0.00593161	0.0115143	0.0540823	0.0321005	0.0163992	0.00139567	0.00418702	0.00104676		SYLVER_003_sample_M014.fcs	Control	0.969404	0.0305958	0	0
Control	0.178939	0.189622	0.0980542	0.0759252	0.116749	0.132392	0.0847005	0.0408241	0.0175506	0.0232736	0.00648607	0.0202213	0.00877528	0.00305227	0.00190767	0.00152614		SYLVER_004_sample_M015.fcs	Control	0.909664	0.0903361	0	0
Control	0.266443	0.198752	0.0883341	0.0355257	0.087374	0.103217	0.0859338	0.0513682	0.0196831	0.0168027	0.00768123	0.0235238	0.00384061	0.00480077	0.00480077	0.00192031		SYLVER_005_sample_M020.fcs	Control	0.810204	0.189796	0	0
SLE	0.174461	0.0751445	0.0294272	0.345244	0.0761955	0.0662112	0.0451918	0.0257488	0.105623	0.019443	0.00420389	0.017341	0.0120862	0.00105097	0.00157646	0.00105097		SYLVER_006_sample_M027.fcs	SLE	0.858209	0.141791	0	0
SLE	0.164646	0.0301134	0.240125	0.118889	0.150567	0.0273758	0.0594447	0.0586625	0.0070395	0.079781	0.00312867	0.0179898	0.0273758	0.00117325	0.0132968	0.00039108		SYLVER_007_sample_M030.fcs	SLE	0.708785	0.287605	0.00361011	0
Control	0.294649	0.101338	0.191304	0.0762542	0.0595318	0.105017	0.0588629	0.0347826	0.00468227	0.0103679	0.0244147	0.022408	0.00936455	0.00167224	0.00334448	0.00200669		SYLVER_008_sample_M042.fcs	Control	0.934378	0.0656219	0	0
Control	0.259302	0.0924419	0.10814	0.131686	0.0752907	0.0671512	0.0319767	0.0168605	0.0938954	0.022093	0.0462209	0.022093	0.0226744	0.00174419	0.00755814	0.00087209		SYLVER_009_sample_M043.fcs	Control	0.933174	0.0668258	0	0
SLE	0.166521	0.0453357	0.244551	0.119006	0.0741064	0.0313862	0.0806452	0.0592851	0.0902354	0.016129	0.00348736	0.0209241	0.0453357	0.00130776	0.00174368	0		SYLVER_010_sample_M056.fcs	SLE	0.485915	0.507042	0.00704225	0
SLE	0.386364	0.0316558	0.207386	0.00730519	0.0377435	0.0641234	0.0503247	0.0775162	0.00243506	0.0600649	0.00405844	0.036526	0.023539	0.00527597	0.00446429	0.00121753		SYLVER_011_sample_P042.fcs	SLE	0.700935	0.299065	0	0
SLE	0.421343	0.0972094	0.119289	0.0315854	0.0432383	0.0797301	0.0597976	0.0548911	0.0125728	0.0245324	0.00030665	0.0325054	0.0119595	0.00429316	0.00429316	0.00245324		SYLVER_012_sample_SYL 1A.fcs	SLE	0.900332	0.0980066	0.00166113	0
SLE	0.499597	0.0397956	0.257327	0.00752891	0.031729	0.038989	0.0228556	0.0180156	0.00752891	0.00188223	0.00080667	0.0400645	0.0252756	0.00537779	0.00134445	0.00188223		SYLVER_015_sample_SYL 4A.fcs	SLE	0.969152	0.0308483	0	0
SLE	0.155466	0.0822467	0.202608	0.146105	0.10097	0.0518221	0.077566	0.0528251	0.0193915	0.0394517	0.0117018	0.0180542	0.0290873	0.00200602	0.0100301	0.00066867		SYLVER_018_sample_SYL 7A.fcs	SLE	0.840984	0.159016	0	0
SLE	0.227791	0.0623472	0.179707	0.0778321	0.103504	0.0664222	0.115322	0.0570497	0.00488998	0.0501223	0.0240424	0.00162999	0.0118174	0.00122249	0.0162999	0		SYLVER_021_sample_M009.fcs	SLE	0.77193	0.22807	0	0
SLE	0.421484	0.0304961	0.266727	0.0459718	0.0172963	0.0527993	0.0441511	0.0405098	0.032772	0.00318616	0.0100137	0.00591716	0.0227583	0.00455166	0.0013655	0		SYLVER_022_sample_M010.fcs	SLE	0.867769	0.130165	0.00206612	0
Control	0.464332	0.125982	0.135798	0.0212696	0.0732984	0.0467932	0.0431937	0.033377	0.00687173	0.0137435	0.0117801	0.00687173	0.0052356	0.00818063	0.00327225	0		SYLVER_023_sample_M021.fcs	Control	0.902808	0.0971922	0	0
Control	0.21238	0.236034	0.0654253	0.0130851	0.0976346	0.124308	0.0870659	0.0427781	0.00956215	0.0608958	0.0191243	0.00654253	0.0130851	0.00805234	0.00402617	0		SYLVER_024_sample_M035.fcs	Control	0.883019	0.116981	0	0
Control	0.0894358	0.111345	0.0489196	0.238595	0.176771	0.106243	0.0558223	0.0393157	0.0408163	0.0321128	0.0309124	0.00690276	0.00660264	0.00330132	0.0129052	0		SYLVER_025_sample_M037.fcs	Control	0.82	0.18	0	0
SLE	0.00231481	0.052662	0.00231481	0.417245	0.101273	0.0445602	0.0225694	0.0237269	0.0584491	0.144676	0.0335648	0.00231482	0.0891204	0	0.00520833	0		SYLVER_026_sample_M040.fcs	SLE	0.752412	0.241158	0.00643087	0
Control	0.195136	0.124783	0.10857	0.0978576	0.10249	0.096989	0.110886	0.0408222	0.074696	0.00868558	0.0196873	0.00347423	0.00781702	0.00318471	0.00492183	0		SYLVER_027_sample_M044.fcs	Control	0.953578	0.0464217	0	0
SLE	0.294947	0.0865648	0.245202	0.0266353	0.112025	0.0736389	0.0497454	0.0137094	0.00156678	0.0661966	0.00195848	0.00391696	0.0101841	0.00313357	0.0105758	0		SYLVER_028_sample_M045.fcs	SLE	0.829787	0.12766	0.0425532	0
Control	0.255501	0.182923	0.184565	0.00788177	0.0663383	0.133662	0.0538588	0.0279146	0.00853859	0.0403941	0.00689655	0.00229885	0.0223317	0.00295567	0.00361248	0.00032841		SYLVER_029_sample_M046.fcs	Control	0.893817	0.106183	0	0
SLE	0.356564	0.0702323	0.208806	0.0653701	0.0640195	0.0837385	0.034846	0.0383576	0.00972447	0.0164776	0.00945435	0.00270124	0.0364668	0.00270124	0.00054025	0		SYLVER_030_sample_P013.fcs	SLE	0.924453	0.0755467	0	0
SLE	0.125909	0.0855915	0.129213	0.0651025	0.0489095	0.141771	0.0799736	0.180436	0.0194977	0.0406477	0.00627892	0.00363516	0.0581626	0.00561798	0.00925314	0		SYLVER_031_sample_SYL 2A.fcs	SLE	0.504587	0.494266	0.00114679	0
SLE	0.17518	0.0669553	0.10938	0.0556999	0.0698413	0.0802309	0.0430014	0.0484849	0.0227994	0.141126	0.121789	0.0025974	0.0533911	0.0025974	0.00692641	0		SYLVER_034_sample_SYL 5A.fcs	SLE	0.857835	0.142165	0	0
SLE	0.199693	0.096972	0.17248	0.121502	0.0751246	0.0640092	0.0551936	0.100422	0.0275968	0.00766577	0.0233806	0.00536604	0.0436949	0.00498275	0.00191644	0		SYLVER_038_sample_SYL 8A.fcs	SLE	0.811784	0.188216	0	0
SLE	0.252465	0.120644	0.16831	0.0996055	0.117357	0.0565418	0.0410914	0.0361604	0.0151216	0.0246548	0.0118343	0.00230112	0.0460223	0.00361604	0.0042735	0		SYLVER_041_sample_bc_id_10041686.fcs	SLE	0.6	0.4	0	0
SLE	0.123117	0.108343	0.0886443	0.26883	0.104867	0.0866164	0.0628621	0.0753187	0.0118772	0.0101391	0.00289687	0.00289687	0.0437428	0.00753187	0.0023175	0		SYLVER_042_sample_M019.fcs	SLE	0.84453	0.151631	0.00191939	0.00191939
SLE	0.159528	0.0592799	0.154252	0.204221	0.215705	0.0468653	0.0322781	0.0164494	0.0555556	0.0136561	0.00931099	0.0027933	0.0251397	0.00248293	0.00248293	0		SYLVER_043_sample_M023.fcs	SLE	0.474104	0.525896	0	0
SLE	0.462346	0.087403	0.0814697	0.149019	0.0162026	0.0536285	0.0310361	0.0241899	0.0769055	0.00342309	0	0.00456413	0.00593336	0.00273848	0.00114103	0		SYLVER_044_sample_M025.fcs	SLE	0.757225	0.242775	0	0
Control	0.370145	0.131712	0.143533	0.039176	0.0533604	0.070922	0.04154	0.0283688	0.00911854	0.070922	0.015873	0.00371496	0.0131712	0.00303951	0.00540358	0		SYLVER_045_sample_M038.fcs	Control	0.863946	0.136054	0	0
Control	0.286938	0.125268	0.16738	0.00999286	0.103141	0.125625	0.0717345	0.0378301	0.00535332	0.00999286	0.0103497	0.00249822	0.031763	0.0028551	0.00927909	0		SYLVER_046_sample_M041.fcs	Control	0.864	0.136	0	0
Control	0.332478	0.100073	0.106305	0.0271261	0.063783	0.10154	0.109971	0.0436217	0.00659824	0.0208944	0.0667155	0.00513196	0.00879765	0.00256598	0.00439883	0		SYLVER_047_sample_M049.fcs	Control	0.896067	0.103933	0	0
Control	0.0620651	0.166713	0.0723629	0.0456443	0.0573337	0.232118	0.15892	0.0350682	0.0809908	0.0473142	0.00890621	0.0013916	0.013081	0.00166991	0.0164208	0		SYLVER_048_sample_M051.fcs	Control	0.931034	0.0689655	0	0
SLE	0.159221	0.0683467	0.0752195	0.303551	0.100038	0.0477281	0.0221459	0.0446735	0.0324551	0.0618557	0.0484918	0.00229095	0.0290187	0.00343643	0.0015273	0		SYLVER_049_sample_SYL 3A.fcs	SLE	0.815476	0.184524	0	0
SLE	0.272638	0.0889108	0.165682	0.0501969	0.0577428	0.134843	0.0410105	0.0308399	0.019357	0.0902231	0.0111549	0.00426509	0.0298556	0.00065617	0.00262467	0		SYLVER_052_sample_SYL 6A.fcs	SLE	0.879493	0.120507	0	0
SLE	0.14648	0.0940439	0.0960388	0.242519	0.100598	0.0646908	0.0498718	0.0441721	0.117697	0.015959	0.00199487	0.00113993	0.0173839	0.00398974	0.00341978	0		SYLVER_055_sample_SYL 9A.fcs	SLE	0.82922	0.168806	0.00098717	0.00098717
Control	0.357614	0.140659	0.0533752	0.0514914	0.0819466	0.133124	0.0835165	0.0392465	0.00910518	0.021978	0.0144427	0.00188383	0.0043956	0.00408163	0.00313972	0		SYLVER_058_sample_SYL 10A.fcs	Control	0.824561	0.173684	0.00175439	0
UDN_753472	0.204627	0.0236504	0.126992	0.142931	0.0750643	0.0282776	0.117224	0.0822622	0.0154242	0.0138817	0.0714653	0.0750643	0.0133676	0.00308483	0.00565553	0.00102828		UDN_002_sample_bc_id_24679.fcs	UDN_753472	0.482456	0.517544	0	0
UDN_125449	0.196197	0.0896989	0.141046	0.0656101	0.0748019	0.0792393	0.131537	0.0320127	0.0126783	0.0424723	0.0320127	0.0757528	0.00570523	0.0120444	0.0088748	0.00031696		UDN_003_sample_bc_id_25255.fcs	UDN_125449	0.912037	0.087963	0	0
UDN_052220	0.0110865	0.0428677	0.0251293	0.377679	0.0384331	0.00665188	0.0776053	0.0199556	0.0894309	0.119734	0.0480414	0.0473023	0.0487805	0.0421286	0.00517369	0		UDN_004_sample_bc_id_25272.fcs	UDN_052220	0.684211	0.315789	0	0
UDN_583127	0.1738	0.0445309	0.0639862	0.223087	0.054907	0.0363165	0.0306961	0.0151319	0.225249	0.0159965	0.0436662	0.048422	0.0198876	0.00172936	0.00172936	0.00086468		UDN_005_sample_bc_id_25650.fcs	UDN_583127	0.808081	0.191919	0	0
UDN_974141	0.271646	0.0416391	0.353602	0.0145407	0.0337079	0.0284204	0.0350297	0.0508923	0.0185063	0.00264375	0.0304032	0.0945142	0.00727032	0.0085922	0.0085922	0		UDN_006_sample_bc_id_25651.fcs	UDN_974141	0.91875	0.071875	0.009375	0
UDN_500889	0.294935	0.060576	0.114201	0.020854	0.0307845	0.0427011	0.0953327	0.109235	0.0377359	0.00893744	0.00595829	0.109235	0.0397219	0.0218471	0.00794439	0		UDN_007_sample_bc_id_25750.fcs	UDN_500889	0.957726	0.0422741	0	0
UDN_916494	0.245917	0.0662432	0.143376	0.105263	0.0544465	0.0553539	0.0952813	0.045372	0.0145191	0.0372051	0.00272232	0.0907441	0.00544465	0.0208711	0.0154265	0.00181488		UDN_008_sample_bc_id_26273.fcs	UDN_916494	1	0	0	0
UDN_683706_UDN5	0.229604	0.0454546	0.0979021	0.0215618	0.0576923	0.0244755	0.187063	0.0681818	0.0203963	0.0203963	0.0541958	0.0897436	0.0128205	0.0530303	0.016317	0.0011655		UDN_009_sample_bc_id_26284.fcs	UDN_683706_UDN5	0.917949	0.0769231	0.00512821	0
UDN_384036	0.225343	0.102458	0.17172	0.0513885	0.111076	0.107565	0.0526652	0.026173	0.00766039	0.0389403	0.0188318	0.0638366	0.00989467	0.00159591	0.00989467	0.00095755		UDN_010_sample_bc_id_26942.fcs	UDN_384036	0.720207	0.279793	0	0
UDN_291978_UDN3	0.215868	0.0178699	0.226233	0.0128663	0.0518227	0.0200143	0.126162	0.0210865	0.00393138	0.0382416	0.00500357	0.0764832	0.00250179	0.172266	0.00929235	0.0003574		UDN_011_sample_bc_id_26950.fcs	UDN_291978_UDN3	0.80354	0.19115	0.00353982	0.00176991
UDN_364812_UDN2	0.0672308	0.0780442	0.067701	0.143865	0.0822755	0.0686413	0.0620592	0.0399624	0.019276	0.0347908	0.282558	0.0286789	0.015985	0.00235073	0.00658204	0		UDN_012_sample_bc_id_27020.fcs	UDN_364812_UDN2	0.508969	0.491031	0	0
UDN_462335	0.256488	0.187465	0.130039	0.0248481	0.0712314	0.0952512	0.0590834	0.045831	0.00745445	0.0193263	0.003037	0.0784097	0.00469354	0.00358918	0.0124241	0.00082827		UDN_013_sample_bc_id_30031.fcs	UDN_462335	0.867188	0.132812	0	0
UDN_907695_UDN4	0.228931	0.102725	0.107338	0.0805031	0.0465409	0.0754717	0.0784067	0.0457023	0.0851153	0.0385744	0.0033543	0.072956	0.0109015	0.00503145	0.0180293	0.00041929		UDN_014_sample_bc_id_30044.fcs	UDN_907695_UDN4	0.0702703	0.00772201	0.922008	0
UDN_046412	0.182272	0.0649189	0.108614	0.172285	0.0474407	0.0530587	0.16417	0.0355805	0.0149813	0.0249688	0.0187266	0.0905119	0.00998752	0.0031211	0.00873908	0.00062422		UDN_015_sample_bc_id_30183.fcs	UDN_046412	0.890411	0.109589	0	0
UDN_083072_UDN1	0.101796	0.0229541	0.0419162	0.0139721	0.0269461	0.0479042	0.0479042	0.538922	0.0249501	0.0389222	0.00598802	0.0538922	0.0179641	0.000998	0.0139721	0.000998		UDN_016_sample_bc_id_30214.fcs	UDN_083072_UDN1	0.932203	0.0677966	0	0
UDN_287030	0.231776	0.0638629	0.156386	0.017134	0.0464174	0.104673	0.0772586	0.023676	0.00716511	0.099377	0.0433022	0.0732087	0.0140187	0.00373832	0.0367601	0.00124611		UDN_017_sample_bc_id_287030.fcs	UDN_287030	0.965015	0.0335277	0.00145773	0
Control	0.0692002	0.1211	0.054169	0.261486	0.164492	0.0465116	0.0589904	0.0465116	0.0714691	0.0235394	0.0190017	0.031764	0.0195689	0.00085082	0.0104935	0.00085082		UDN_018_sample_C1_10053034.fcs	Control	0.855	0.145	0	0
Control	0.289474	0.115717	0.0973324	0.0504686	0.0461428	0.0854362	0.0508291	0.0266763	0.00576784	0.0645278	0.0349676	0.0825523	0.0400144	0.0036049	0.00540735	0.00108147		UDN_019_sample_C2_10059850.fcs	Control	0.821208	0.178792	0	0
Control	0.124931	0.164908	0.0977235	0.0588562	0.094392	0.171016	0.0999445	0.0399778	0.0116602	0.0438645	0.0199889	0.0566352	0.00610772	0.00388673	0.00610772	0		UDN_020_sample_C3_10058524.fcs	Control	0.925043	0.0749574	0	0

## Sheet: Fig. 1E
Cluster	UDN #1	Control
1	0.101796	0.289474
3	0.0229541	0.115717
4	0.0419162	0.0973324
5	0.0139721	0.0504686
7	0.0269461	0.0461428
8	0.0479042	0.0854362
10	0.0479042	0.0508291
12	0.538922	0.0266763
13	0.0249501	0.00576784
14	0.0389222	0.0645278
16	0.00598802	0.0349676
18	0.0538922	0.0825523
19	0.0179641	0.0400144
22	0.000998	0.0036049
23	0.0139721	0.00540735
28	0.000998	0.00108147

## Sheet: Fig. 1K
Control	RA	UDN #1
27.5862	18.7586	1.24138
20.2759	24.9655
45.6552	22.7586

## Sheet: Supp. Fig. 1D
PROPORTION OF NK CELLS AND MONOCYTES
	Cluster Number
Sample	0	6	9	11	17	20	21	24	25	27	30
Control	0.614877	0.089982	0.0893821	0.0869826	0.0113977	0.0227954	0.070186	0.0018	0.0107978	0.0018	0
Control	0.695808	0.0742515	0.091018	0.0215569	0.0107784	0.0323353	0.0443114	0.00599	0.0167665	0.00719	0
Control	0.406141	0.218424	0.119351	0.103129	0.0237544	0.0283893	0.0822712	0.00695	0.0104287	0.00116	0
RA	0.543396	0.176415	0.185849	0.0377359	0.0122641	0.00377358	0.0216981	0.0104	0.00471698	0.00377	0
Control	0.492369	0.200398	0.152621	0.0484406	0.043132	0.0225614	0.013935	0.00398	0.0212342	0.00133	0
RA	0.601774	0.0635781	0.102021	0.0965993	0.0241498	0.0216856	0.0729423	0.00246	0.0123213	0.00246	0
RA	0.600939	0.152113	0.103286	0.0460094	0.0103286	0.0178404	0.0356807	0.00657	0.0244132	0.00282	0
RA	0.34731	0.203354	0.284416	0.0649895	0.0328442	0.0202656	0.0202656	0.00349	0.0195667	0.00349	0
RA	0.445652	0.174638	0.215217	0.076087	0.0130435	0.0355072	0.0101449	0.0152	0.0123188	0.00217	0
Control	0.634793	0.105415	0.0904378	0.0985023	0.00633641	0.0322581	0.0115207	0.00115	0.016129	0.00346	0
Control	0.313213	0.385932	0.124525	0.0793726	0.0313688	0.0180608	0.0323194	0.000475	0.0118821	0.00285	0
Control	0.587374	0.144556	0.0640439	0.1043	0.0347667	0.0274474	0.010979	0.00274	0.0228728	0.000915	0
Control	0.547826	0.0915942	0.147246	0.097971	0.0214493	0.0266667	0.0457971	0.0104	0.00811594	0.0029	0
Control	0.362887	0.23299	0.170103	0.0969072	0.0154639	0.0268041	0.0257732	0.0155	0.0484536	0.00515	0
Control	0.352981	0.298058	0.180174	0.0375084	0.0294709	0.0227729	0.0348292	0.0167	0.0200938	0.00737	0
Control	0.33509	0.265543	0.192835	0.0958904	0.00632244	0.028451	0.0168598	0.0242	0.0316122	0.00316	0
Control	0.48855	0.0839695	0.264885	0.0282443	0.0236641	0.0236641	0.021374	0.0344	0.0282443	0.00305	0
Control	0.303611	0.361828	0.148121	0.0700074	0.018423	0.0228445	0.0346352	0.0155	0.0221076	0.00295	0
Control	0.520331	0.137801	0.166416	0.0346385	0.0188253	0.0331325	0.0557229	0.00753	0.0225904	0.00301	0
Control	0.454023	0.102011	0.133621	0.146552	0.0244253	0.0517241	0.0143678	0.0489	0.0215517	0.00287	0
Control	0.645237	0.06955	0.0426651	0.0350672	0.0584454	0.0157802	0.118644	0.00526	0.00701344	0.00234	0
Control	0.364277	0.0646299	0.0869565	0.0199765	0.108108	0.0340776	0.284371	0.00823	0.0235018	0.00588	0
RA	0.338301	0.35544	0.181446	0.0409836	0.0108048	0.00745156	0.057377	0.00149	0.00484352	0.00186	0
Control	0.412387	0.293555	0.142497	0.0835851	0.0110775	0.0226586	0.0125881	0.0116	0.00553877	0.00453	0
Control	0.554299	0.191554	0.100302	0.0761689	0.0414781	0.00980392	0.020362	0.00226	0.00075415	0.00302	0
RA	0.467615	0.156398	0.169036	0.0718799	0.00631912	0.0442338	0.0600316	0.00869	0.0110584	0.00474	0
RA	0.22488	0.539303	0.122351	0.0451128	0.0211893	0.012987	0.0211893	0.0041	0.00341763	0.00547	0
RA	0.389691	0.224742	0.2	0.0391753	0.0402062	0.028866	0.0494845	0.00206	0.0123711	0.0134	0
Control	0.396067	0.273876	0.160112	0.0814607	0.0140449	0.0126404	0.0316011	0.014	0.0126404	0.00351	0
Control	0.492126	0.152418	0.170416	0.0500562	0.0151856	0.0286839	0.0449944	0.0118	0.0292463	0.00506	0
Control	0.385464	0.285529	0.201168	0.0512654	0.0110318	0.0175211	0.0149254	0.0136	0.0175211	0.00195	0
Control	0.517771	0.108239	0.152666	0.082391	0.0177706	0.0250404	0.0605816	0.00646	0.0226171	0.00646	0
Control	0.298222	0.373461	0.187415	0.0745554	0.0123119	0.0177839	0.0164159	0.00616	0.00615595	0.00752	0
RA	0.369592	0.0556242	0.194067	0.199011	0.0309023	0.0309023	0.0568603	0.042	0.013597	0.00742	0
Control	0.43982	0.353206	0.105737	0.0224972	0.0056243	0.0179977	0.0213723	0.018	0.0101237	0.00562	0
Control	0.392036	0.176669	0.167134	0.138531	0.0134605	0.0263601	0.0353337	0.0157	0.0297252	0.00505	0
Control	0.510508	0.168136	0.133559	0.0589831	0.0298305	0.0338983	0.0345763	0.00881	0.0210169	0.000678	0
Control	0.383824	0.158088	0.221324	0.103676	0.0139706	0.0323529	0.0639706	0.00588	0.0139706	0.00294	0
Control	0.578313	0.103995	0.123018	0.0760939	0.0304375	0.0152188	0.0500951	0.00761	0.0126823	0.00254	0
Control	0.603841	0.107397	0.0896159	0.0917496	0.0519203	0.0241821	0.00640114	0.00427	0.0177809	0.00284	0
Control	0.486131	0.172993	0.216058	0.0423358	0.0386861	0.0189781	0.00291971	0.00657	0.0109489	0.00438	0
Control	0.65776	0.061967	0.0881182	0.12166	0.0187607	0.0210347	0.00966458	0.00966	0.00852757	0.00284	0
Control	0.64313	0.0591603	0.0858779	0.101145	0.0505725	0.0257634	0.0114504	0.00573	0.0162214	0.000954	0
Control	0.534519	0.169979	0.141213	0.0601464	0.0345188	0.0214435	0.00732218	0.0126	0.0172594	0.00105	0
RA	0.482634	0.222865	0.0904486	0.0738061	0.0680174	0.0231549	0.0115774	0.0174	0.00723589	0.00289	0
RA	0.805758	0.0958315	0.0335196	0.0107434	0.00601633	0.0365277	0.00386764	0.00645	0	0.00129	0
RA	0.521175	0.206137	0.0890233	0.0734659	0.0816768	0.0121003	0.00691443	0.0013	0.00691443	0.0013	0
Control	0.180769	0.494872	0.133333	0.0935897	0.0166667	0.024359	0.0025641	0.041	0.00769231	0.00513	0
Control	0.468192	0.265904	0.101501	0.0757684	0.0357398	0.0235883	0.00857756	0.00572	0.0135811	0.00143	0
Control	0.328832	0.162828	0.140588	0.0833995	0.235902	0.025417	0.00953137	0.00477	0.00317712	0.00556	0
Control	0.423858	0.167513	0.186125	0.105753	0.0532995	0.0228426	0.00423012	0.022	0.0118443	0.00254	0
Control	0.493925	0.13305	0.139733	0.118469	0.045565	0.0261239	0.00486027	0.0237	0.0121507	0.00243	0
Control	0.300245	0.210784	0.227941	0.166667	0.0306373	0.0281863	0.00367647	0.0184	0.00857843	0.0049	0
Control	0.535782	0.210452	0.0988701	0.109228	0.0155367	0.0188324	0.00188324	0.00424	0.00517891	0	0
Control	0.541495	0.25122	0.102516	0.0435599	0.0221555	0.022531	0.00788584	0.00376	0.00300413	0.00188	0
Control	0.490831	0.260518	0.156958	0.0399137	0.0134844	0.0231931	0.0021575	0.00593	0.00377562	0.00324	0
Control	0.608605	0.0534351	0.102012	0.145732	0.0430257	0.0222068	0.00416378	0.0118	0.00763359	0.00139	0
Control	0.625392	0.0854232	0.108934	0.0916928	0.0329154	0.0305643	0.00548589	0.00784	0.0109718	0.000784	0
Control	0.357915	0.406294	0.147487	0.0479098	0.00469704	0.0220761	0.00469704	0.00235	0.00328793	0.00329	0
Control	0.524542	0.114286	0.122344	0.150183	0.0131868	0.0227106	0.0029304	0.0234	0.021978	0.0044	0
Control	0.54402	0.119593	0.155216	0.0793893	0.0315522	0.0152672	0.00712468	0.0387	0.00610687	0.00305	0
Control	0.507513	0.189761	0.143016	0.0734558	0.048414	0.0200334	0.00946021	0.00111	0.00556483	0.00167	0
Control	0.558687	0.108098	0.121299	0.126293	0.0281841	0.0181948	0.00285408	0.00606	0.0292544	0.00107	0
Control	0.494451	0.138735	0.154828	0.119312	0.0321865	0.0216426	0.00499445	0.0105	0.0216426	0.00166	0
RA	0.657769	0.0757865	0.0571973	0.118684	0.0486177	0.0204957	0.00762631	0.00572	0.00476644	0.00334	0
RA	0.63719	0.193519	0.08298	0.021805	0.0181708	0.0266505	0.00938825	0.00333	0.00575409	0.00121	0
RA	0.66025	0.0673725	0.0433109	0.0972088	0.039461	0.0327238	0.0230991	0.025	0.0105871	0.000962	0
RA	0.67425	0.0982575	0.108906	0.0387222	0.036302	0.0271055	0.00726041	0.00387	0.00435624	0.000968	0
Control	0.576336	0.116794	0.180916	0.0526718	0.0259542	0.0305343	0.00381679	0.00687	0.00458015	0.00153	0
Control	0.465526	0.166756	0.136825	0.112774	0.0619989	0.0154997	0.0112239	0.0102	0.0181721	0.00107	0
Control	0.595918	0.104082	0.116327	0.0719388	0.0510204	0.0326531	0.0137755	0.00714	0.00612245	0.00102	0
Control	0.541568	0.163895	0.124109	0.0771972	0.0207838	0.0332542	0.0219715	0.00831	0.00593824	0.00297	0
Control	0.452584	0.228801	0.144004	0.098846	0.0466633	0.0100351	0.00752634	0.00301	0.00551932	0.00301	0
Control	0.530918	0.119925	0.221112	0.0299813	0.0318551	0.0437227	0.00312305	0.0075	0.00999375	0.00187	0
Control	0.442254	0.183099	0.20939	0.058216	0.0309859	0.0384977	0.0112676	0.00563	0.0131455	0.00751	0
Control	0.569472	0.163731	0.102414	0.0626223	0.0293542	0.0293542	0.0156556	0.0222	0.00456621	0.000652	0
Control	0.521305	0.125197	0.0736455	0.172541	0.0620726	0.0215676	0.0094687	0.00736	0.00526039	0.00158	0
Control	0.551053	0.23987	0.0470016	0.0648298	0.0259319	0.0380875	0.00972447	0.0186	0.00324149	0.00162	0
Control	0.70137	0.0374429	0.0543379	0.126941	0.0342466	0.0269406	0.00730594	0.00548	0.00456621	0.00137	0
Control	0.536707	0.132573	0.151105	0.059159	0.0420527	0.0249465	0.0199572	0.015	0.0163934	0.00214	0
RA	0.645026	0.149738	0.06911	0.0586387	0.0366492	0.00575916	0.0267016	0.00314	0.00418848	0.00105	0
Control	0.761223	0.0475613	0.032759	0.0713419	0.0266925	0.0254792	0.0198981	0.00291	0.0116477	0.000485	0
Control	0.697987	0.0480124	0.0671141	0.0655653	0.0449148	0.0340733	0.0175529	0.0114	0.011874	0.00155	0
Control	0.477392	0.2099	0.134698	0.0580676	0.00856735	0.0366492	0.0590195	0.00571	0.00856735	0.00143	0
Control	0.471795	0.17094	0.12906	0.135897	0.042735	0.0230769	0.00769231	0.00256	0.0153846	0.000855	0
Control	0.537332	0.119974	0.122527	0.136567	0.0350989	0.0191449	0.00701978	0.0147	0.00574346	0.00191	0
Control	0.376896	0.223454	0.210035	0.131855	0.00583431	0.0145858	0.0262544	0.00117	0.00875146	0.00117	0
Control	0.401732	0.279654	0.0805195	0.124675	0.0155844	0.0502165	0.025974	0.00433	0.017316	0	0
Control	0.415054	0.283154	0.1319	0.0752688	0.0172043	0.027957	0.0272401	0.00932	0.0121864	0.000717	0
Control	0.450102	0.252546	0.100815	0.0712831	0.0183299	0.0478615	0.0407332	0.00407	0.0142566	0	0
Control	0.373303	0.267534	0.21267	0.0723982	0.00622172	0.0214932	0.0237557	0.0102	0.010181	0.00226	0
Control	0.530599	0.116088	0.188013	0.0611987	0.0252366	0.0214511	0.0359621	0.0101	0.0100946	0.00126	0
Control	0.40835	0.164384	0.184605	0.139596	0.0163079	0.0391389	0.0313112	0.00261	0.0130463	0.000652	0
RA	0.426966	0.32764	0.12809	0.0480899	0.0301124	0.00269663	0.0179775	0.0148	0.00224719	0.00135	0
RA	0.576564	0.176937	0.0784314	0.114846	0.0168067	0.0144725	0.0112045	0.00514	0.00560224	0	0
Control	0.766019	0.087833	0.0763139	0.0233981	0.0161987	0.00683945	0.00899928	0.0122	0.00143988	0.00072	0
Control	0.521814	0.116199	0.190065	0.0764579	0.0259179	0.025486	0.00863931	0.0151	0.0194384	0.000864	0
Control	0.632316	0.0870435	0.0975488	0.103552	0.0290145	0.02001	0.0185093	0.006	0.006003	0	0
Control	0.487745	0.151144	0.125	0.147059	0.0343137	0.0245098	0.0163399	0.0049	0.00735294	0.00163	0
SLE	0.539442	0.0860558	0.230279	0.0908367	0.0262948	0.00318725	0.0111554	0.00478	0	0.00637	0.00159363
SLE	0.585253	0.111521	0.0935484	0.103226	0.0294931	0.0101382	0.00875576	0.0521	0.00276498	0.0023	0.00092166
Control	0.433576	0.234633	0.16193	0.0733642	0.042961	0.0363516	0.00264375	0.00793	0.00264375	0.00397	0
Control	0.465581	0.137677	0.137152	0.1897	0.0210194	0.0220704	0.0105097	0.00841	0.00472937	0.00263	0.00052549
Control	0.556242	0.11166	0.163988	0.0968274	0.0317264	0.0247219	0.00370828	0.00288	0.00576844	0.00165	0.00082406
SLE	0.552143	0.151536	0.0921364	0.125548	0.0431995	0.0202498	0.00303746	0.000337	0.00911239	0.00135	0.00134998
SLE	0.394541	0.297767	0.140199	0.0961538	0.042804	0.00682382	0.00806452	0.00682	0.00062035	0.00434	0.00186104
Control	0.533873	0.134479	0.125379	0.102123	0.0434783	0.016178	0.00505561	0.0142	0.0151668	0.00708	0.00303337
Control	0.452235	0.163891	0.197195	0.1078	0.0201578	0.035057	0.00438212	0.00964	0.00525855	0.00263	0.00175285
SLE	0.576833	0.119345	0.182527	0.0432917	0.0448518	0.023791	0.00312012	0.00039	0.00234009	0.00312	0.00039002
SLE	0.739811	0.0337587	0.10951	0.0555784	0.0209963	0.0119391	0.0156443	0.00288	0.00576369	0.00371	0.00041169
SLE	0.372911	0.190853	0.14336	0.136324	0.064204	0.0158311	0.00439754	0.0589	0.00703606	0.00264	0.00351803
SLE	0.562624	0.11332	0.159046	0.0497018	0.0417495	0.0159046	0.0139165	0.0298	0.00795229	0.00596	0
SLE	0.543245	0.0679056	0.149392	0.0278771	0.0207291	0.00428878	0.0107219	0.157	0.0121515	0.00572	0.00142959
SLE	0.751708	0.0944154	0.0381679	0.0437927	0.0413821	0.0112495	0.00562475	0.00321	0.010446	0	0
SLE	0.733937	0.0495903	0.100906	0.0551962	0.0142303	0.0163864	0.0198361	0.00474	0.00517464	0	0
Control	0.674544	0.0513167	0.106685	0.0742741	0.0317353	0.0351114	0.0162053	0.0054	0.00472654	0	0
Control	0.603348	0.179039	0.0687773	0.0531295	0.0509461	0.0283843	0.00618632	0.00109	0.00909753	0	0
Control	0.685967	0.0463215	0.0504087	0.125341	0.0388283	0.0245232	0.0115804	0.00681	0.010218	0	0
SLE	0.680851	0.0445795	0.119892	0.0780142	0.0341101	0.0246538	0.00337724	0.00169	0.0121581	0.000338	0.00033772
Control	0.425656	0.0874636	0.141885	0.141885	0.144801	0.0369291	0.0058309	0.00389	0.0116618	0	0
SLE	0.675077	0.0517928	0.0805666	0.0894201	0.0513501	0.0119522	0.0305445	0.00133	0.00796813	0	0
Control	0.616846	0.073493	0.123039	0.0842279	0.0495458	0.0156895	0.0090834	0.0116	0.0165153	0	0
SLE	0.569811	0.166038	0.143396	0.0742138	0.0113207	0.0113207	0.00628931	0.0151	0.00251572	0	0
SLE	0.501815	0.0235935	0.0626134	0.0607985	0.0217786	0.0362976	0.0190563	0.265	0.00907441	0	0
SLE	0.509825	0.196507	0.146288	0.0436681	0.0283843	0.018559	0.00655022	0.0459	0.00436681	0	0
SLE	0.69382	0.047191	0.0814607	0.088764	0.0241573	0.00955056	0.0134831	0.036	0.00561798	0	0
SLE	0.723393	0.107482	0.0337197	0.0874605	0.0184405	0.0052687	0.0189673	0.00316	0.00105374	0.000527	0.00052687
SLE	0.546251	0.0632911	0.0925024	0.164557	0.0389484	0.0262902	0.0223953	0.037	0.00876339	0	0
SLE	0.587426	0.181401	0.0392927	0.0818599	0.0831696	0.00523903	0.0117878	0.00262	0.00589391	0	0.00130976
SLE	0.451685	0.130337	0.152809	0.103371	0.0696629	0.0494382	0.0247191	0.018	0	0	0
Control	0.377077	0.264756	0.224642	0.0532951	0.043553	0.0240688	0.00229226	0.00229	0.00744986	0	0.00057307
Control	0.467609	0.204947	0.177856	0.065371	0.0188457	0.0376914	0.0100118	0.00353	0.0135453	0	0.00058893
Control	0.59499	0.0845512	0.101253	0.140397	0.0386221	0.0167015	0.00991649	0.00731	0.00626305	0	0
Control	0.413502	0.0900141	0.21097	0.122363	0.0829817	0.045007	0	0.0281	0.00562588	0.00141	0
SLE	0.627853	0.0719719	0.118783	0.0988882	0.0157987	0.0163838	0.00877706	0.0158	0.025746	0	0
SLE	0.595673	0.150778	0.104801	0.0547667	0.0270453	0.0196078	0.00743746	0.0264	0.0128465	0	0.00067613
SLE	0.380753	0.119247	0.133891	0.08159	0.167364	0.0209205	0.0460251	0.0439	0.0041841	0	0.00209205
Control	0.609639	0.105221	0.0923695	0.0698795	0.048996	0.0433735	0.0120482	0.00321	0.0144578	0	0.00080321
UDN_753472	0.51751	0.12416	0.126282	0.104351	0.00919703	0.0254687	0.0123806	0.0527	0.0169791	0.011	0
UDN_125449	0.168815	0.25353	0.356661	0.104359	0.0288521	0.0380602	0.00368324	0.00737	0.0178023	0.0209	0
UDN_052220	0.616042	0.100331	0.100331	0.0316979	0.0429989	0.0137817	0.0766262	0.00331	0.00385888	0.011	0
UDN_583127	0.481453	0.241886	0.0908037	0.119011	0.0112056	0.0255023	0.0003864	0.0058	0.0146832	0.00927	0
UDN_974141	0.640669	0.0688349	0.0814651	0.0631513	0.0467319	0.0331544	0.0192611	0.00474	0.0315756	0.0104	0
UDN_500889	0.510492	0.0984357	0.145364	0.010683	0.127051	0.0160244	0.0476917	0.00572	0.00648607	0.032	0
UDN_916494	0.766744	0.0952014	0.0297665	0.0166795	0.021555	0.0248909	0.0269438	0.00128	0.00538876	0.0115	0
UDN_683706_UDN5	0.266429	0.0268695	0.0365814	0.0178051	0.543865	0.0145678	0.0524442	0.0243	0.00032373	0.0168	0
UDN_384036	0.582039	0.0790007	0.189061	0.055368	0.0189061	0.0364618	0.0033761	0.0122	0.0101283	0.0135	0
UDN_291978_UDN3	0.445327	0.00855223	0.0128283	0.0109957	0.0281002	0.0427611	0.429444	0.00183	0.0091631	0.011	0
UDN_364812_UDN2	0.767202	0.100948	0.039143	0.0346106	0.012773	0.00782859	0.0107128	0.0124	0.00206016	0.0124	0
UDN_462335	0.5176	0.1456	0.1808	0.0616	0.0096	0.0376	0.004	0.0072	0.0216	0.0144	0
UDN_907695_UDN4	0.456818	0.112879	0.0871212	0.231061	0.0265152	0.0318182	0.0136364	0.00606	0.00606061	0.028	0
UDN_046412	0.472161	0.194715	0.125511	0.115131	0.0163573	0.0138408	0.00220195	0.0296	0.0166719	0.0138	0
UDN_083072_UDN1	0.767268	0.0525773	0.0528351	0.0628866	0.017268	0.0139175	0.0131443	0.00593	0.00670103	0.00747	0
UDN_287030	0.492754	0.140399	0.171196	0.105072	0.0208333	0.013587	0.0117754	0.00362	0.013587	0.0272	0
Control	0.263736	0.131083	0.182104	0.188383	0.134223	0.0156986	0.0102041	0.0126	0.0274725	0.0345	0
Control	0.616254	0.0968198	0.154064	0.044523	0.0268551	0.0240283	0.004947	0.0148	0.00636042	0.0113	0
Control	0.599541	0.105283	0.0551302	0.114855	0.047856	0.0432619	0.00918836	0.00383	0.00421133	0.0168	0

## Sheet: Supp. Fig. 1E
PROPORTION OF PBMCS
	Cluster Number
Sample	0	1	2	3	4	5	6	7	8	9	10	11	12	13	14	15	16	17	18	19	20	21	22	23	24	25	26	27	28	29	30	31
Control	0.2106	0.0196	0.1884	0.0548	0.009	0.0426	0.0862	0.121	0.058	0.0344	0.0306	0.0026	0.0278	0.0268	0.034	0.0036	0.007	0.0082	0.0158	0.003	0.0042	0.0054	0	0.0004	0.0036	0	0	0	0.0004	0.002	0	0
Control	0.1246	0.1584	0.0996	0.0218	0.1854	0.0584	0.0484	0.0304	0.0718	0.0382	0.0046	0.0252	0.0238	0.051	0.0128	0.0034	0.007	0.0136	0.0086	0.0032	0.0022	0.003	0	0.0004	0.0024	0.0004	0	0.0004	0.0002	0.0008	0	0
Control	0.1494	0.0462	0.1034	0.0974	0.0528	0.04	0.071	0.1614	0.0442	0.042	0.0366	0.0082	0.0022	0.0358	0.0368	0.0054	0.019	0.007	0.024	0.002	0.0028	0.0062	0	0	0.0042	0.0002	0.0002	0	0.0002	0.0014	0	0
RA	0.1116	0.1082	0.2138	0.0744	0.0672	0.1456	0.0594	0.0154	0.0464	0.0152	0.0116	0.0122	0.0136	0.0264	0.011	0.0018	0.0022	0.0254	0.0066	0.0184	0.0022	0.0038	0	0	0.0046	0.0006	0	0	0.0004	0.002	0	0
Control	0.166	0.0668	0.1354	0.0886	0.0566	0.0312	0.0676	0.0492	0.0438	0.121	0.0196	0.0096	0.0158	0.044	0.0272	0.009	0.012	0.004	0.0146	0.0048	0.0034	0.0038	0	0.0002	0.0014	0.001	0.0004	0	0.0006	0.0024	0	0
RA	0.2504	0.0356	0.0992	0.0506	0.0382	0.0126	0.044	0.0714	0.0328	0.1288	0.0296	0.007	0.0482	0.0308	0.0388	0.0074	0.0102	0.0178	0.0272	0.0068	0.0056	0.0032	0	0	0.0016	0	0.0004	0	0.0002	0.0016	0	0
RA	0.1174	0.048	0.152	0.0376	0.0222	0.031	0.1346	0.1404	0.0476	0.1634	0.0062	0.0058	0.0142	0.0078	0.0104	0.005	0.0028	0.021	0.003	0.0112	0.0086	0.0062	0	0	0.0022	0.0008	0	0	0.0002	0.0004	0	0
RA	0.11	0.1296	0.159	0.1226	0.0954	0.0352	0.0882	0.0304	0.0794	0.0198	0.011	0.0186	0.014	0.019	0.0068	0.0154	0.0068	0.0096	0.007	0.0048	0.005	0.0058	0	0.0002	0.0028	0.0002	0	0	0	0.0034	0	0
RA	0.1372	0.0908	0.1406	0.08	0.1314	0.068	0.0768	0.058	0.0558	0.0328	0.0174	0.0162	0.0094	0.0154	0.0068	0.0088	0.0134	0.007	0.0134	0.004	0.0048	0.0062	0	0	0.0034	0.0002	0	0	0.0004	0.0018	0	0
Control	0.2426	0.1	0.108	0.052	0.0774	0.0454	0.063	0.0358	0.0704	0.038	0.0194	0.0132	0.025	0.0348	0.0064	0.0054	0.0126	0.0076	0.0134	0.0064	0.0136	0.0052	0	0	0.0032	0.0002	0	0.0002	0.0004	0.0004	0	0
Control	0.1594	0.0808	0.0894	0.2008	0.0784	0.0278	0.0872	0.0724	0.0406	0.0454	0.0264	0.0084	0.0014	0.0134	0.0114	0.014	0.0108	0.0028	0.0118	0.002	0.005	0.0022	0	0	0.004	0.0006	0	0	0	0.0036	0	0
Control	0.1264	0.1478	0.1622	0.0376	0.083	0.0648	0.1192	0.041	0.0896	0.01	0.0144	0.0168	0.0062	0.0172	0.0044	0.0124	0.0044	0.0062	0.0108	0.0042	0.0136	0.0036	0	0	0.0022	0	0	0.0004	0.0002	0.0014	0	0
Control	0.1756	0.0832	0.1446	0.0668	0.0372	0.0502	0.0746	0.0798	0.0548	0.0144	0.0264	0.01	0.0288	0.0442	0.0262	0.0074	0.0066	0.0134	0.013	0.0082	0.024	0.0046	0	0	0.0038	0.0002	0	0	0.0002	0.0018	0	0
Control	0.08	0.0636	0.1204	0.0634	0.065	0.0314	0.1204	0.0602	0.0976	0.029	0.0242	0.01	0.0888	0.0484	0.0134	0.0168	0.0086	0.0154	0.0106	0.0106	0.011	0.0054	0	0	0.003	0	0	0.0002	0.0006	0.002	0	0
Control	0.0894	0.1074	0.0868	0.1168	0.131	0.0716	0.0764	0.0198	0.0942	0.0162	0.0054	0.0188	0.0158	0.0446	0.0116	0.0122	0.0112	0.007	0.0072	0.0028	0.035	0.0064	0	0	0.0034	0.0002	0	0	0.0002	0.0086	0	0
Control	0.0612	0.1414	0.1048	0.055	0.1114	0.1018	0.0658	0.0786	0.0596	0.0222	0.0128	0.0254	0.0198	0.0366	0.0058	0.0052	0.0082	0.0154	0.0088	0.01	0.0254	0.0068	0	0	0.0032	0.0004	0	0	0.0002	0.0142	0	0
Control	0.104	0.1752	0.1282	0.0762	0.0794	0.085	0.0652	0.0534	0.0626	0.0174	0.01	0.018	0.0136	0.0242	0.0096	0.0078	0.015	0.0122	0.0116	0.0042	0.011	0.011	0	0	0.0024	0.0002	0.0002	0.0002	0.0002	0.002	0	0
Control	0.0654	0.1536	0.056	0.1126	0.1388	0.0656	0.0624	0.1078	0.0432	0.0214	0.007	0.025	0.0146	0.031	0.0094	0.0106	0.0104	0.0064	0.0066	0.0022	0.0208	0.0078	0	0	0.0038	0.0004	0	0.0002	0	0.017	0	0
Control	0.1244	0.1848	0.0666	0.0554	0.0902	0.0662	0.0902	0.05	0.0756	0.0204	0.004	0.0246	0.034	0.0298	0.0154	0.0054	0.009	0.0144	0.0072	0.006	0.0128	0.0074	0	0	0.0038	0.0002	0.0002	0	0.0012	0.0008	0	0
Control	0.0664	0.1034	0.144	0.0254	0.098	0.062	0.172	0.0394	0.1302	0.0228	0.0184	0.0162	0.0126	0.013	0.0056	0.005	0.007	0.0188	0.0108	0.0104	0.004	0.0108	0	0	0.0028	0.0002	0.0002	0	0.0004	0.0002	0	0
Control	0.2276	0.0468	0.1166	0.0376	0.0204	0.0998	0.066	0.0408	0.0448	0.038	0.011	0.0094	0.0092	0.1294	0.062	0.0026	0.0066	0.0118	0.0054	0.0064	0.0024	0.0036	0	0.0002	0.0014	0	0	0	0	0.0002	0	0
Control	0.0638	0.1796	0.0342	0.0224	0.1142	0.1792	0.0942	0.04	0.047	0.019	0.005	0.0316	0.0142	0.059	0.0498	0.0164	0.002	0.0044	0.0052	0.005	0.0016	0.0068	0	0.0004	0.0032	0.0002	0.0004	0	0.0008	0.0004	0	0
Control	0.0032	0.0334	0.136	0.0228	0.004	0.2016	0.085	0.1698	0.0392	0.156	0	0.0056	0.0132	0.0498	0.0164	0.012	0.005	0.0138	0.0092	0.0058	0.0002	0.011	0	0.0008	0.0032	0	0	0	0.0002	0.0028	0	0
RA	0.1844	0.0586	0.0902	0.2426	0.0612	0.0796	0.036	0.008	0.0506	0.005	0.0194	0.016	0.0104	0.0458	0.0438	0.0038	0.0264	0.004	0.0038	0.0016	0.0026	0.001	0	0.0002	0.0026	0.0012	0	0	0.0004	0.0008	0	0
Control	0.157	0.0334	0.1024	0.1412	0.0198	0.0904	0.0456	0.1242	0.028	0.1038	0.024	0.0074	0.0064	0.008	0.01	0.0094	0.0204	0.006	0.0142	0.0022	0.0282	0.0024	0	0	0.0022	0.0114	0.0002	0	0.0002	0.0016	0	0
Control	0.1354	0.114	0.1764	0.0566	0.0774	0.0164	0.0766	0.0442	0.0824	0.0628	0.0156	0.0262	0.0226	0.0168	0.009	0.006	0.0122	0.0106	0.0072	0.0068	0.0172	0.002	0	0.0004	0.0024	0.0006	0.0002	0.0002	0.0008	0.001	0	0
RA	0.0978	0.0402	0.1256	0.0734	0.108	0.0542	0.0854	0.1058	0.0768	0.0534	0.0096	0.0174	0.0192	0.0458	0.0246	0.0048	0.008	0.02	0.0108	0.0092	0.0014	0.0038	0	0.0002	0.0026	0	0	0.0004	0.001	0.0006	0	0
RA	0.0616	0.0854	0.0612	0.2072	0.095	0.2102	0.057	0.0118	0.0672	0.0098	0.01	0.024	0.0264	0.028	0.0066	0.0052	0.0052	0.009	0.0046	0.002	0.0038	0.002	0	0	0.0038	0.0008	0	0	0.0008	0.0014	0	0
RA	0.0854	0.155	0.0774	0.0708	0.0986	0.1012	0.077	0.072	0.0454	0.0672	0.006	0.033	0.0112	0.0362	0.0122	0.0082	0.0116	0.0094	0.0072	0.0058	0.0022	0.0028	0	0	0.0026	0	0	0.0002	0.0006	0.0008	0	0
Control	0.1196	0.125	0.0642	0.1064	0.1414	0.0804	0.0824	0.0258	0.054	0.0298	0.02	0.0366	0.0208	0.0146	0.009	0.0042	0.012	0.0184	0.0102	0.0114	0.0056	0.0044	0	0	0.0026	0	0	0.0002	0.0004	0.0006	0	0
Control	0.1842	0.0548	0.14	0.103	0.0386	0.0998	0.101	0.046	0.0646	0.0086	0.0184	0.0128	0.011	0.0172	0.0218	0.0076	0.0182	0.011	0.016	0.005	0.0118	0.0034	0	0.0002	0.0024	0.001	0	0.0002	0.0004	0.001	0	0
Control	0.1222	0.0564	0.0866	0.1428	0.0912	0.031	0.0646	0.0786	0.0452	0.1372	0.014	0.019	0.0264	0.0164	0.0074	0.0118	0.01	0.0066	0.007	0.006	0.0096	0.0048	0	0	0.0024	0.0008	0	0	0.0006	0.0014	0	0
Control	0.1362	0.1016	0.1138	0.0554	0.0858	0.1222	0.0832	0.0466	0.0436	0.0354	0.014	0.0262	0.009	0.0552	0.0166	0.0082	0.0158	0.0044	0.008	0.003	0.0086	0.0022	0	0	0.0024	0.0014	0.0004	0.0002	0.0006	0	0	0
Control	0.1128	0.0798	0.1554	0.1478	0.0604	0.0374	0.0822	0.0968	0.055	0.0392	0.0172	0.019	0.0222	0.0164	0.0152	0.0044	0.0072	0.0042	0.0078	0.0028	0.0088	0.0016	0	0.0002	0.0024	0.0006	0.0004	0	0.001	0.0018	0	0
RA	0.0692	0.0832	0.11	0.0304	0.0496	0.2396	0.1146	0.0144	0.0602	0.0472	0.0238	0.0168	0.0164	0.0394	0.012	0.0076	0.011	0.0274	0.0078	0.0038	0.0016	0.0078	0	0.0002	0.0048	0.0004	0	0	0.0004	0.0004	0	0
Control	0.069	0.1222	0.0758	0.0486	0.1014	0.1232	0.0876	0.0814	0.0616	0.041	0.005	0.0246	0.0152	0.0462	0.0102	0.0042	0.0088	0.0106	0.0082	0.0072	0.0184	0.0058	0	0.0002	0.0038	0.0166	0	0.0002	0.0002	0.0028	0	0
Control	0.1532	0.076	0.0526	0.0984	0.0652	0.0842	0.0558	0.1052	0.0432	0.0686	0.035	0.0212	0.0144	0.0198	0.0176	0.0128	0.01	0.0222	0.0122	0.0104	0.0088	0.0058	0	0.0002	0.0034	0.001	0	0.0004	0	0.0024	0	0
Control	0.1574	0.0778	0.1414	0.0742	0.086	0.08	0.0848	0.0364	0.0558	0.0132	0.0152	0.0228	0.037	0.0448	0.0172	0.012	0.005	0.0066	0.0112	0.0046	0.0082	0.003	0	0.0002	0.0028	0.0006	0	0	0.0004	0.0014	0	0
Control	0.1154	0.1388	0.0608	0.0836	0.0346	0.1006	0.0502	0.1554	0.0356	0.0344	0.0248	0.0216	0.0194	0.0486	0.0244	0.0064	0.0084	0.0076	0.014	0.0028	0.0044	0.003	0	0	0.003	0.0004	0	0	0.0008	0.001	0	0
Control	0.184	0.0236	0.157	0.0458	0.008	0.0654	0.0984	0.0944	0.0468	0.139	0.0164	0.003	0.008	0.0124	0.0244	0.01	0.0162	0.0114	0.012	0.0054	0.0118	0.0024	0	0.0008	0.002	0.0002	0	0	0	0.0012	0	0
Control	0.1908	0.1626	0.1846	0.0248	0.0832	0.013	0.0844	0.0568	0.0694	0.01	0.016	0.008	0.0446	0.0032	0.004	0.0226	0.0084	0.0028	0.0058	0.0032	0.0014	0.0002	0	0	0.0002	0	0	0	0	0	0	0
Control	0.1266	0.1424	0.0736	0.0996	0.1474	0.0544	0.06	0.1106	0.03	0.0692	0.0084	0.0106	0.0158	0.003	0.0034	0.0182	0.0102	0.0054	0.0048	0.0038	0.0006	0.0008	0	0	0	0.0008	0	0	0	0.0004	0	0
Control	0.2268	0.122	0.13	0.0386	0.1242	0.0266	0.0436	0.045	0.0508	0.0486	0.0374	0.0114	0.0404	0.0062	0.0058	0.0064	0.013	0.0038	0.011	0.0044	0.0012	0.0014	0	0	0.0006	0.0006	0.0002	0	0	0	0	0
Control	0.14	0.1658	0.0882	0.02	0.2358	0.088	0.0522	0.042	0.064	0.015	0.0154	0.0174	0.012	0.0066	0.0052	0.0142	0.0074	0.0028	0.0044	0.0006	0.0022	0	0	0	0.0006	0	0.0002	0	0	0	0	0
Control	0.2132	0.0738	0.1062	0.1014	0.0904	0.0862	0.0584	0.0426	0.0786	0.0308	0.024	0.006	0.0094	0.0016	0.0048	0.025	0.0152	0.0046	0.0112	0.0108	0.001	0.0034	0	0	0.0006	0.0006	0	0.0002	0	0	0	0
RA	0.1348	0.1382	0.1182	0.0812	0.1062	0.0352	0.0764	0.0718	0.0668	0.0308	0.0056	0.0108	0.0136	0.0106	0.0212	0.0312	0.0064	0.0144	0.01	0.006	0.0046	0.0042	0	0	0.0006	0.0008	0.0002	0	0	0	0.0002	0
RA	0.3482	0.2076	0.0646	0.0582	0.0782	0.0826	0.014	0.0092	0.0364	0.0042	0.0016	0.0158	0.017	0.0024	0.004	0.0018	0.003	0.0154	0.021	0.0094	0.0034	0.0014	0	0	0.0002	0.0002	0	0	0	0.0002	0	0
RA	0.2358	0.1348	0.062	0.1136	0.101	0.067	0.0188	0.0432	0.0602	0.0102	0.0288	0.0108	0.0094	0.0036	0.0098	0.0346	0.0244	0.0202	0.0058	0.0038	0.0012	0	0	0	0.0002	0.0008	0	0	0	0	0	0
Control	0.0286	0.1184	0.2338	0.0924	0.034	0.0474	0.1156	0.0742	0.1092	0.0384	0.0126	0.0058	0.0138	0.0054	0.0034	0.004	0.0092	0.0218	0.0034	0.0192	0.0004	0.0076	0	0	0.0004	0.0004	0	0.0004	0	0.0002	0	0
Control	0.1324	0.129	0.106	0.0872	0.0712	0.1708	0.0438	0.0454	0.0598	0.061	0.0172	0.0078	0.0138	0.0026	0.0036	0.0168	0.0128	0.007	0.0064	0.0038	0.0002	0.0002	0	0.0002	0.0006	0.0004	0	0	0	0	0	0
Control	0.0548	0.3368	0.0548	0.045	0.1336	0.0726	0.0452	0.038	0.062	0.0366	0.0182	0.022	0.0398	0.0038	0.0006	0.0036	0.005	0.0098	0.0046	0.0096	0.0006	0.0018	0	0	0.0008	0.0004	0	0	0	0	0	0
Control	0.0494	0.1202	0.0902	0.0704	0.1546	0.1488	0.0454	0.079	0.0682	0.0528	0.036	0.0102	0.0088	0.0016	0.002	0.007	0.016	0.0236	0.0016	0.0094	0.0004	0.0038	0	0	0.0004	0.0002	0	0	0	0	0	0
Control	0.1746	0.0362	0.1056	0.0778	0.065	0.0392	0.1098	0.1134	0.0764	0.0894	0.0466	0.0048	0.003	0.001	0.0028	0.0196	0.009	0.0052	0.0096	0.002	0.002	0.0062	0	0	0.0004	0.0004	0	0	0	0	0	0
Control	0.009	0.199	0.0348	0.0502	0.1392	0.1546	0.0276	0.1148	0.054	0.0796	0.0294	0.0128	0.0264	0.001	0.0132	0.0048	0.0112	0.0262	0.001	0.008	0	0.002	0	0	0.0006	0.0002	0	0.0004	0	0	0	0
Control	0.26	0.048	0.1642	0.1226	0.0172	0.0496	0.1116	0.0274	0.0746	0.0036	0.0434	0.0032	0.0062	0.0012	0.0054	0.0064	0.0096	0.006	0.0138	0.0048	0.0016	0.0006	0	0.018	0.0004	0.0006	0	0	0	0	0	0
Control	0.3138	0.0426	0.1356	0.1706	0.0182	0.097	0.0332	0.0134	0.0498	0.0152	0.0214	0.0026	0.0064	0.001	0.0112	0.0116	0.0152	0.019	0.0126	0.0038	0.0026	0.0026	0	0	0	0	0.0002	0	0	0.0004	0	0
Control	0.1914	0.0964	0.1182	0.1476	0.0458	0.0862	0.0756	0.0488	0.0578	0.0604	0.011	0.0078	0.007	0.0018	0.0036	0.0096	0.0086	0.006	0.0098	0.0022	0.0012	0.0018	0	0	0.0004	0.001	0	0	0	0	0	0
Control	0.195	0.0496	0.096	0.0326	0.0224	0.0164	0.0656	0.2902	0.0328	0.098	0.0338	0.0028	0.0092	0.0012	0.0088	0.0108	0.0106	0.0082	0.0078	0.004	0.0008	0.003	0	0	0	0	0.0002	0	0	0.0002	0	0
Control	0.1618	0.2268	0.0782	0.0412	0.167	0.0322	0.0458	0.0452	0.0594	0.0316	0.0166	0.0178	0.0176	0.0026	0.0018	0.0088	0.0096	0.0142	0.0074	0.0084	0.0022	0.0026	0	0	0	0.001	0	0.0002	0	0	0	0
Control	0.152	0.0788	0.051	0.225	0.0896	0.051	0.0736	0.1182	0.0366	0.043	0.0184	0.0068	0.0072	0.0038	0.003	0.0036	0.0098	0.009	0.0132	0.004	0.001	0.0006	0	0	0.0002	0.0004	0	0.0002	0	0	0	0
Control	0.135	0.1734	0.0696	0.05	0.1806	0.0092	0.0916	0.063	0.0808	0.0162	0.0324	0.0216	0.0114	0.0042	0.003	0.0084	0.0074	0.0108	0.0094	0.0078	0.0006	0.0064	0	0	0.0002	0.0004	0.0064	0.0002	0	0	0	0
Control	0.2116	0.0738	0.1272	0.085	0.0794	0.0628	0.1034	0.0214	0.0724	0.017	0.0292	0.0122	0.0128	0.002	0.009	0.013	0.0162	0.0116	0.008	0.012	0.0006	0.011	0	0	0.0004	0.0002	0.0076	0.0002	0	0	0	0
Control	0.1862	0.0758	0.1022	0.0962	0.058	0.0448	0.0852	0.097	0.0372	0.1002	0.0156	0.0082	0.0154	0.0018	0.0038	0.0194	0.0114	0.0166	0.0088	0.0058	0.0002	0	0	0	0.0006	0.0006	0.0084	0.0002	0	0.0002	0.0002	0
Control	0.3172	0.038	0.111	0.0952	0.0358	0.0676	0.0414	0.0258	0.0424	0.033	0.0502	0.0054	0.0182	0.0022	0.0132	0.0328	0.0312	0.0076	0.0108	0.005	0.0018	0.0022	0	0	0.0004	0.0004	0.0112	0	0	0	0	0
Control	0.1724	0.1212	0.1246	0.0944	0.0442	0.1078	0.0534	0.0562	0.0766	0.0074	0.0274	0.0124	0.022	0.0056	0.005	0.0166	0.008	0.0088	0.01	0.0136	0.001	0.0032	0	0.0002	0.0004	0	0.0074	0.0002	0	0	0	0
RA	0.2546	0.0562	0.1754	0.044	0.0948	0.043	0.0564	0.0366	0.0762	0.0102	0.0272	0.01	0.0074	0.0032	0.0266	0.0228	0.0116	0.0066	0.0102	0.0034	0.0142	0.0002	0	0.0004	0.0004	0	0.0076	0.0006	0	0	0.0002	0
RA	0.3942	0.0088	0.114	0.1654	0.0014	0.0318	0.0328	0.074	0.024	0.0482	0.0172	0.001	0.0022	0.0042	0.0158	0.008	0.0112	0.0026	0.026	0.0012	0.0016	0.0012	0	0.0002	0.0002	0.0002	0.0124	0.0002	0	0	0	0
RA	0.1294	0.095	0.166	0.0234	0.034	0.0862	0.0916	0.0698	0.1162	0.054	0.0226	0.0082	0.01	0.015	0.0054	0.01	0.0036	0.034	0.0064	0.0098	0.0008	0.0038	0	0	0.0002	0	0.0046	0	0	0	0	0
RA	0.2428	0.0744	0.0954	0.0732	0.091	0.0648	0.0668	0.0352	0.0478	0.1034	0.0098	0.0112	0.016	0.0048	0.0048	0.0158	0.0116	0.0054	0.0124	0.005	0.001	0.0006	0	0	0.0004	0	0.0062	0.0002	0	0	0	0
Control	0.122	0.1048	0.1748	0.0726	0.0892	0.0868	0.0736	0.0492	0.115	0.037	0.0142	0.0136	0.008	0.005	0.0016	0.0054	0.005	0.0052	0.007	0.0016	0.0018	0.002	0	0	0.0002	0.0006	0.0036	0	0	0.0002	0	0
Control	0.1228	0.1364	0.0592	0.1112	0.167	0.065	0.0446	0.0238	0.0692	0.0132	0.0326	0.0266	0.0334	0.002	0.0084	0.0262	0.012	0.0242	0.0064	0.0048	0.0008	0.0034	0	0	0.0006	0.0006	0.005	0.0002	0	0.0004	0	0
Control	0.2354	0.1658	0.0682	0.0664	0.077	0.091	0.043	0.0134	0.0582	0.021	0.0188	0.019	0.0182	0.002	0.0106	0.0232	0.0138	0.0148	0.0114	0.015	0.001	0.0022	0	0	0	0.0002	0.0098	0.0004	0	0	0.0002	0
Control	0.2158	0.0938	0.144	0.0768	0.0994	0.046	0.0722	0.0354	0.0888	0.0066	0.023	0.0138	0.018	0.0082	0.0074	0.0036	0.01	0.0084	0.011	0.0044	0.0018	0.0028	0	0.0002	0.0004	0.0008	0.0068	0.0006	0	0	0	0
Control	0.1584	0.143	0.0472	0.1388	0.148	0.0958	0.0392	0.0258	0.0344	0.0144	0.0182	0.0206	0.036	0.003	0.0168	0.0198	0.0082	0.0072	0.0088	0.0052	0.0026	0.001	0	0.0002	0.0004	0.0004	0.0062	0.0002	0	0	0.0002	0
Control	0.1644	0.1472	0.0818	0.1118	0.1012	0.0654	0.0624	0.0534	0.0762	0.028	0.0038	0.0148	0.0238	0.0022	0.0026	0.0102	0.0114	0.0082	0.0162	0.0046	0.0006	0.0024	0	0	0.001	0.0004	0.0058	0.0002	0	0	0	0
Control	0.0892	0.1564	0.0862	0.0812	0.0724	0.065	0.0596	0.192	0.0588	0.0454	0.0118	0.0162	0.0054	0.0052	0.0046	0.0092	0.0128	0.0096	0.0084	0.0032	0.0002	0.0004	0	0	0.0012	0.0008	0.0046	0	0	0.0002	0	0
Control	0.1486	0.1484	0.0912	0.0584	0.0838	0.1488	0.0406	0.0114	0.0642	0.0792	0.0132	0.016	0.0072	0.0036	0.0058	0.008	0.0088	0.0194	0.013	0.017	0.003	0.0044	0	0	0.0004	0.0004	0.0046	0.0004	0	0.0002	0	0
Control	0.1624	0.119	0.1204	0.0664	0.0632	0.08	0.069	0.0506	0.1028	0.028	0.0252	0.0106	0.0096	0.0034	0.0238	0.0212	0.01	0.008	0.013	0.004	0.0012	0.0016	0	0	0.0006	0.0004	0.0054	0.0002	0	0	0	0
Control	0.1168	0.1646	0.1254	0.0694	0.1182	0.1114	0.0706	0.04	0.0592	0.0122	0.0112	0.0222	0.009	0.0062	0.0038	0.0066	0.0036	0.019	0.0084	0.013	0.0006	0.0038	0	0	0	0.0002	0.0046	0	0	0	0	0
Control	0.2692	0.1024	0.0864	0.0274	0.0686	0.0766	0.0276	0.0728	0.0402	0.0932	0.0326	0.014	0.0114	0.003	0.0102	0.0136	0.0108	0.0098	0.0124	0.0022	0.0018	0.0018	0	0.0008	0	0.0002	0.011	0	0	0	0	0
Control	0.1354	0.1102	0.1104	0.076	0.0692	0.0708	0.0642	0.0768	0.0874	0.046	0.0164	0.0238	0.0308	0.0068	0.0054	0.016	0.0106	0.0222	0.0092	0.0088	0.0012	0.002	0	0	0	0.0004	0	0	0	0	0	0
RA	0.2498	0.2266	0.102	0.0746	0.0676	0.0352	0.018	0.0324	0.0528	0.0206	0.012	0.0352	0.0128	0.0074	0.0164	0.0074	0.0118	0.0092	0.0028	0.0022	0.0018	0.0002	0	0.0004	0	0.0006	0	0.0002	0	0	0	0
Control	0.6538	0.0138	0.0346	0.032	0.0026	0.0318	0.0304	0.015	0.008	0.0108	0.0512	0.0022	0.0024	0.006	0.0204	0.0238	0.0054	0.0036	0.0332	0.0012	0.0028	0.0002	0	0	0	0.0144	0	0.0002	0	0	0	0.0002
Control	0.2884	0.169	0.0576	0.0372	0.0912	0.0526	0.0468	0.028	0.0596	0.0246	0.0232	0.0336	0.0068	0.0194	0.0048	0.0158	0.011	0.006	0.0172	0.0042	0.0006	0.0024	0	0	0	0	0	0	0	0	0	0
Control	0.172	0.0572	0.0824	0.1406	0.0396	0.0532	0.0556	0.1174	0.0562	0.0422	0.0198	0.0188	0.0328	0.0218	0.029	0.0044	0.016	0.0164	0.0144	0.0074	0.0008	0.0004	0	0.0004	0	0.0008	0.0002	0.0002	0	0	0	0
Control	0.1054	0.1716	0.1008	0.0594	0.1674	0.118	0.0372	0.006	0.0926	0.0024	0.0102	0.058	0.0056	0.011	0.0176	0.012	0.0086	0.0046	0.0054	0.0034	0.0024	0.0002	0	0	0	0	0	0.0002	0	0	0	0
Control	0.1564	0.0906	0.2014	0.065	0.0864	0.0422	0.094	0.0422	0.083	0.0224	0.0176	0.0268	0.0044	0.005	0.0156	0.0112	0.0138	0.0046	0.0068	0.0032	0.0022	0.0042	0	0.0002	0	0.0004	0	0.0002	0	0.0002	0	0
Control	0.126	0.0752	0.038	0.1274	0.1652	0.1752	0.0534	0.0042	0.062	0.001	0.0438	0.0512	0.0044	0.0194	0.0078	0.002	0.0288	0.001	0.0058	0.0006	0.0064	0.0004	0	0	0	0.0004	0	0	0	0.0004	0	0
Control	0.0954	0.189	0.0792	0.0718	0.1356	0.056	0.0738	0.0568	0.0678	0.0224	0.0222	0.0518	0.0048	0.0228	0.0074	0.009	0.0058	0.005	0.0174	0.0032	0.001	0	0	0	0	0.0012	0	0.0002	0	0.0004	0	0
Control	0.106	0.0908	0.0784	0.1048	0.0548	0.0628	0.16	0.126	0.0394	0.0396	0.0204	0.0198	0.005	0.0368	0.0128	0.005	0.0116	0.0034	0.0104	0.0034	0.0044	0.0034	0	0.0002	0	0.0008	0	0	0	0	0	0
Control	0.0846	0.0572	0.1598	0.06	0.0278	0.0314	0.1242	0.2502	0.0516	0.0648	0.0088	0.0106	0.0066	0.0232	0.0052	0.0054	0.0062	0.0068	0.009	0.0022	0.0018	0.0004	0	0	0	0.0014	0	0.0004	0	0.0004	0	0
Control	0.124	0.111	0.063	0.1482	0.0608	0.028	0.08	0.047	0.054	0.142	0.0282	0.0296	0.013	0.0154	0.0074	0.0048	0.0146	0.0074	0.0072	0.006	0.0048	0.002	0	0.0004	0	0.0002	0	0.0004	0	0.0006	0	0
Control	0.158	0.0516	0.0894	0.0692	0.0264	0.0564	0.1268	0.1292	0.0778	0.0614	0.0194	0.0108	0.0292	0.0172	0.0114	0.0082	0.0266	0.0066	0.007	0.0114	0.0028	0.0016	0	0.0002	0	0.001	0	0	0	0.0002	0	0.0002
Control	0.1256	0.04	0.1668	0.0934	0.0188	0.053	0.1646	0.1238	0.047	0.0242	0.0318	0.0064	0.0194	0.0098	0.01	0.0094	0.0132	0.0052	0.02	0.0108	0.0054	0.001	0	0	0	0.0004	0	0	0	0	0	0
RA	0.1864	0.071	0.0948	0.183	0.0396	0.2372	0.0348	0.0128	0.0544	0.0022	0.002	0.0124	0.0102	0.0046	0.0128	0.016	0.011	0.0048	0.0024	0.0028	0.0004	0.0032	0	0	0	0.0006	0	0.0002	0	0.0004	0	0
RA	0.2158	0.0436	0.1156	0.0964	0.068	0.0396	0.0762	0.11	0.0502	0.0598	0.0438	0.0172	0.0076	0.003	0.0084	0.0108	0.0102	0.0086	0.0074	0.0044	0.0008	0.0016	0	0	0	0.0008	0	0.0002	0	0	0	0
Control	0.368	0.0502	0.0522	0.0846	0.1286	0.0318	0.0256	0.025	0.031	0.0776	0.0094	0.0296	0.0136	0.0024	0.0104	0.0122	0.0234	0.0042	0.0062	0.0012	0.004	0.008	0	0	0	0.0002	0.0002	0.0004	0	0	0	0
Control	0.2022	0.13	0.0666	0.1338	0.086	0.0448	0.0362	0.0482	0.0242	0.0662	0.0288	0.0454	0.0098	0.0054	0.0114	0.0186	0.0086	0.0066	0.0132	0.0042	0.0018	0.0072	0	0	0	0.0004	0	0.0004	0	0	0	0
Control	0.2428	0.109	0.0744	0.0618	0.1066	0.0836	0.0486	0.0442	0.0486	0.0344	0.0368	0.027	0.0174	0.0026	0.0116	0.014	0.0148	0.0074	0.007	0.0036	0.002	0.0012	0	0	0	0.0002	0	0.0004	0	0	0	0
Control	0.1062	0.0762	0.0974	0.0572	0.063	0.0396	0.0674	0.0516	0.0976	0.2494	0.0306	0.0142	0.0074	0.0054	0.003	0.0088	0.005	0.007	0.0084	0.0018	0.0006	0.0004	0	0.0004	0	0.0012	0	0.0002	0	0	0	0
SLE	0.1268	0.3038	0.0604	0.051	0.0434	0.1208	0.0636	0.0428	0.0362	0.004	0.0068	0.0428	0.022	0.0022	0.021	0.0056	0.0228	0.0096	0.0014	0.004	0.003	0.0012	0	0	0.0006	0.0002	0.0004	0.001	0.0014	0	0.0012	0
SLE	0.2694	0.0642	0.0762	0.0756	0.02	0.0086	0.0726	0.1562	0.0256	0.086	0.0436	0.0116	0.0048	0.0016	0.0084	0.0118	0.0156	0.0098	0.0028	0.002	0.003	0.0256	0	0	0.0004	0.0008	0	0.0008	0.0018	0	0.0012	0
Control	0.1316	0.1362	0.0946	0.1134	0.1064	0.1002	0.0646	0.0554	0.0528	0.0352	0.0186	0.036	0.0058	0.0022	0.0032	0.0142	0.006	0.002	0.0114	0.0036	0.0008	0.0008	0	0	0.001	0.0004	0.0002	0.0012	0.0012	0.0002	0.0008	0
Control	0.2024	0.1098	0.1298	0.0798	0.0376	0.0678	0.0644	0.054	0.0842	0.0142	0.0588	0.0194	0.0042	0.0026	0.0052	0.0112	0.0158	0.01	0.0106	0.005	0.0016	0.001	0	0.0002	0.0006	0.0052	0.0004	0.0022	0.0004	0	0.0016	0
Control	0.2692	0.106	0.1022	0.1234	0.0476	0.0426	0.0532	0.0298	0.0576	0.0042	0.0304	0.0198	0.0394	0.0014	0.0042	0.0186	0.0132	0.006	0.0158	0.0074	0.0014	0.0002	0	0	0.0004	0.0002	0.0004	0.002	0.0008	0.0002	0.0024	0
SLE	0.365	0.0336	0.0432	0.1198	0.0432	0.0186	0.0206	0.0782	0.0284	0.089	0.0534	0.0138	0.0024	0.0014	0.0108	0.0334	0.0212	0.005	0.008	0.0004	0.0022	0	0	0.0002	0.0022	0.0002	0.0012	0.0002	0.002	0.0002	0.0022	0
SLE	0.1476	0.1256	0.1342	0.0976	0.0344	0.0558	0.1194	0.0486	0.0322	0.002	0.0174	0.0206	0.0226	0.0016	0.01	0.0114	0.024	0.073	0.0006	0.0114	0.002	0.0008	0	0.0002	0.0008	0.0002	0	0.0014	0.0024	0	0.0022	0
Control	0.1138	0.158	0.0782	0.042	0.1052	0.1644	0.0576	0.0324	0.0716	0.0408	0.0252	0.0394	0.0134	0.0014	0.0036	0.012	0.0048	0.0186	0.0028	0.007	0.0008	0.0028	0	0	0.0004	0	0	0.0024	0.0002	0	0.0012	0
Control	0.1002	0.1466	0.0588	0.062	0.1024	0.069	0.0634	0.1606	0.0542	0.0702	0.0152	0.0304	0.0046	0.0028	0.0092	0.0064	0.0098	0.0048	0.0072	0.0038	0.0018	0.0008	0	0	0.0012	0.012	0.0002	0.0016	0.0004	0	0.0004	0
SLE	0.3294	0.115	0.0586	0.1012	0.058	0.0064	0.0654	0.0888	0.0236	0.0066	0.0074	0.0272	0.0034	0.002	0.0126	0.02	0.0384	0.0126	0.0074	0.0036	0.0018	0.0002	0	0.001	0.0016	0.0004	0.0012	0.0012	0.0018	0.0002	0.003	0
SLE	0.3628	0.1776	0.091	0.014	0.1042	0.0124	0.029	0.002	0.0368	0.0004	0.0098	0.0424	0.0048	0.0048	0.017	0.0098	0.0554	0.0056	0.0054	0.001	0.0016	0.0022	0	0.0002	0.0008	0.0002	0.0014	0.0016	0.0016	0	0.0042	0
SLE	0.0882	0.2262	0.088	0.0522	0.122	0.0936	0.0616	0.023	0.0648	0.0068	0.0296	0.0528	0.0134	0.004	0.0044	0.0186	0.0112	0.0092	0.0052	0.005	0.0012	0.0128	0	0.0004	0.0008	0	0.0004	0.0024	0.0014	0.0002	0.0006	0
SLE	0.0622	0.2896	0.035	0.0122	0.2488	0.1494	0.036	0.0054	0.0468	0.0012	0.0022	0.072	0.0034	0.0066	0.0014	0.0036	0.0104	0.0022	0.0034	0.0008	0.0008	0.0016	0	0	0.0004	0	0	0.002	0.001	0	0.0016	0
SLE	0.1612	0.1434	0.1082	0.0454	0.045	0.097	0.0992	0.0884	0.0502	0.0312	0.0014	0.03	0.017	0.0012	0.0016	0.0114	0.0098	0.0122	0.0022	0.0034	0.0038	0.0308	0	0	0.0006	0	0.0006	0.0018	0.0016	0.0004	0.001	0
SLE	0.3838	0.1246	0.1216	0.0622	0.1014	0.0042	0.0308	0.0402	0.0368	0.0098	0.016	0.0076	0.0008	0.001	0.0112	0.0226	0.0066	0.0032	0.0062	0.002	0.0006	0.0008	0	0	0	0	0	0.0004	0.0016	0	0.004	0
SLE	0.3456	0.1924	0.0458	0.0452	0.0974	0.0612	0.0126	0.027	0.0258	0.0158	0.0124	0.0074	0.0036	0.0044	0.0374	0.0066	0.0216	0.0112	0.0082	0.0026	0.0118	0.0012	0	0.0002	0	0	0	0.0004	0.0008	0.0002	0.0012	0
Control	0.2074	0.2074	0.0778	0.0376	0.1614	0.076	0.0556	0.0356	0.0334	0.0086	0.0156	0.0056	0.0112	0.0016	0.0082	0.015	0.0096	0.013	0.01	0.0038	0.0016	0.0006	0	0.0002	0	0.0004	0	0.0004	0.001	0	0.0014	0
Control	0.3234	0.0664	0.1432	0.1322	0.0382	0.0376	0.0412	0.0202	0.0616	0.015	0.0238	0.002	0.0064	0.003	0.0106	0.0294	0.0146	0.0052	0.0158	0.0042	0.002	0.0002	0	0.0002	0	0.0002	0	0	0.001	0.0008	0.0016	0
Control	0.1966	0.054	0.1624	0.026	0.0346	0.013	0.0732	0.1352	0.0692	0.136	0.0238	0.0022	0.0124	0.0028	0.0084	0.0162	0.0026	0.0082	0.0122	0.0058	0.0016	0.0012	0	0	0.0002	0	0	0	0.0006	0.0002	0.0014	0
SLE	0.4182	0.0018	0.0506	0.0538	0.0026	0.0444	0.023	0.0952	0.0298	0.136	0.0328	0.0002	0.014	0.0008	0.0128	0.0198	0.0348	0.0058	0.0152	0	0.0006	0.0002	0	0.0006	0.0002	0.0006	0.0002	0	0.002	0	0.004	0
Control	0.075	0.1462	0.1592	0.0386	0.0674	0.0908	0.0596	0.1308	0.076	0.0376	0.0232	0.0054	0.0062	0.002	0.0068	0.033	0.0086	0.0136	0.0094	0.0058	0.0008	0.0008	0	0	0.0002	0	0	0	0.0008	0	0.0022	0
SLE	0.3004	0.2092	0.1306	0.0412	0.0702	0.0198	0.0134	0.0152	0.0472	0.0118	0.0174	0.0054	0.0054	0.0016	0.05	0.0216	0.0194	0.0066	0.006	0.0006	0.0024	0	0	0.0006	0	0	0	0.0004	0.0018	0	0.0018	0
Control	0.1464	0.1628	0.1336	0.0322	0.1236	0.1118	0.0402	0.012	0.0894	0.0236	0.0168	0.0088	0.017	0.0018	0.0038	0.0256	0.0134	0.0198	0.0042	0.0086	0.0006	0.001	0	0	0	0	0.0002	0.0002	0.0018	0	0.0008	0
SLE	0.0996	0.234	0.073	0.0318	0.1806	0.0956	0.0678	0.0746	0.0702	0.0168	0.0074	0.0106	0.0032	0.0022	0.0056	0.0016	0.0166	0	0.0026	0	0.001	0.0004	0	0	0.0002	0.0002	0	0.0002	0.001	0	0.0032	0
SLE	0.1134	0.0666	0.1028	0.0092	0.083	0.0704	0.1662	0.06	0.104	0.0144	0.009	0.003	0.0252	0.0034	0.0054	0.0044	0.0052	0.0816	0.008	0.0064	0.0026	0.0516	0	0.0006	0	0.0002	0	0.0004	0.0012	0	0.0018	0
SLE	0.1002	0.0984	0.088	0.0522	0.1186	0.0934	0.0916	0.1558	0.0694	0.0568	0.0062	0.0032	0.0112	0.0032	0.0036	0.0092	0.007	0.0114	0.0034	0.0044	0.001	0.0086	0	0	0.0002	0	0	0	0.0012	0.0002	0.0016	0
SLE	0.2434	0.1302	0.0858	0.0376	0.0608	0.111	0.0924	0.0828	0.0404	0.0104	0.0206	0.004	0.0104	0.0026	0.0076	0.0096	0.0106	0.0156	0.0056	0.0024	0.0046	0.0082	0	0	0	0.0002	0.0002	0.0004	0.0014	0	0.0012	0
SLE	0.2758	0.1872	0.1398	0.0424	0.0584	0.0036	0.0338	0.0978	0.0432	0.0214	0.0192	0.0064	0.0014	0.0214	0.0156	0.0074	0.0022	0.0044	0.001	0.0002	0.0134	0.0006	0	0	0	0	0	0.0028	0.0006	0	0	0
SLE	0.1092	0.0646	0.1216	0.0204	0.075	0.0858	0.141	0.1942	0.0774	0.0084	0.02	0.0012	0.0068	0.0064	0.0066	0.01	0.0108	0.0122	0.0046	0.0012	0.0118	0.0072	0	0	0	0.0002	0	0.0018	0.0014	0.0002	0	0
SLE	0.1744	0.1618	0.0724	0.0174	0.0552	0.0148	0.0924	0.1032	0.033	0.1082	0.0142	0.0092	0.0116	0.0046	0.0186	0.0222	0.0038	0.0178	0.0034	0.0062	0.002	0.0006	0	0	0	0.0486	0	0.002	0.0018	0.0004	0.0002	0
SLE	0.0394	0.3134	0.089	0.0164	0.1706	0.006	0.036	0.1418	0.0462	0.055	0.0024	0.0124	0.0042	0.0064	0.008	0.0062	0.0068	0.0192	0.002	0.0084	0.0028	0.0012	0	0.0002	0	0.0004	0	0.0034	0.0022	0	0	0
Control	0.1344	0.1622	0.087	0.1646	0.1368	0.035	0.0498	0.0432	0.0482	0.0428	0.0146	0.0072	0.0108	0.0034	0.004	0.0176	0.0116	0.0062	0.0086	0.0038	0.0012	0.0018	0	0	0	0.0002	0	0.0026	0.0018	0.0006	0	0
Control	0.1496	0.154	0.1234	0.1058	0.1192	0.0404	0.0494	0.02	0.0878	0.0064	0.019	0.0072	0.0144	0.0046	0.005	0.0106	0.0148	0.0334	0.0106	0.0126	0.0018	0.0016	0	0	0	0.0048	0	0.003	0.0004	0.0002	0	0
Control	0.2418	0.1222	0.1244	0.0602	0.1084	0.053	0.045	0.0312	0.0694	0.0214	0.044	0.006	0.0072	0.0032	0.005	0.0142	0.0154	0.0058	0.0088	0.005	0.0018	0.002	0	0	0.0002	0.0002	0	0.0014	0.0026	0.0002	0	0
Control	0.051	0.0798	0.2202	0.0366	0.0236	0.1048	0.1026	0.0634	0.1948	0.0318	0.0066	0.0022	0.0098	0.0078	0.0098	0.0128	0.0092	0.0116	0.0046	0.0084	0.0008	0.002	0	0	0	0.0038	0	0.0018	0.0002	0	0	0
SLE	0.1962	0.0612	0.066	0.048	0.0658	0.0872	0.0648	0.1572	0.0452	0.0732	0.0248	0.004	0.0116	0.0068	0.0096	0.0128	0.0104	0.0236	0.0076	0.0086	0.005	0.006	0	0	0	0	0	0.0026	0.0018	0	0	0
SLE	0.1646	0.1266	0.0878	0.0596	0.1518	0.0654	0.04	0.034	0.105	0.0724	0.0118	0.008	0.0152	0.004	0.0018	0.0102	0.0082	0.0172	0.0046	0.0032	0.0006	0.005	0	0	0	0.0002	0	0.0016	0.001	0.0002	0	0
SLE	0.0226	0.1094	0.1064	0.016	0.0512	0.1532	0.0662	0.2462	0.0634	0.0438	0.0054	0.005	0.017	0.01	0.019	0.0042	0.0056	0.026	0.0026	0.0046	0.0138	0.005	0	0	0	0	0	0.0022	0.0006	0.0004	0.0002	0
Control	0.1482	0.1788	0.166	0.0372	0.084	0.0602	0.0546	0.0292	0.0988	0.0236	0.0058	0.0054	0.0254	0.0094	0.014	0.0138	0.0108	0.015	0.0108	0.0042	0.0006	0.0006	0	0.0006	0	0.0002	0	0.0012	0.0016	0	0	0
UDN_753472	0.2952	0.073	0.0524	0.1218	0.0358	0.0114	0.0672	0.0828	0.0122	0.0182	0.0448	0.0318	0.0044	0.003	0.009	0.012	0.0194	0.026	0.0156	0.005	0.0072	0.0232	0.017	0.0002	0.0042	0	0	0.0028	0.0026	0.0002	0.0016	0
UDN_125449	0.066	0.0732	0.0558	0.1788	0.0406	0.0258	0.1004	0.0952	0.0432	0.0154	0.035	0.04	0.011	0.0094	0.007	0.0168	0.0336	0.0076	0.01	0.0044	0.0004	0.0018	0.1206	0.0004	0.0044	0	0.0004	0.0014	0.001	0.0002	0.0002	0
UDN_052220	0.5004	0.0026	0.0262	0.138	0.0014	0.0064	0.0176	0.06	0.0024	0.0964	0.0172	0.0012	0.0006	0.0176	0.057	0.0068	0.0136	0.0008	0.0144	0.0006	0.0028	0.0012	0.0012	0	0.0048	0.0012	0	0.0008	0.0032	0.0002	0.0034	0
UDN_583127	0.2498	0.0566	0.0198	0.1608	0.0258	0.0078	0.045	0.078	0.0204	0.156	0.0686	0.02	0.006	0.001	0.0014	0.0138	0.0102	0.0036	0.0204	0.0022	0.0014	0.0026	0.0176	0.0002	0.0042	0.0002	0	0.0014	0.0018	0	0.0034	0
UDN_974141	0.4498	0.067	0.0116	0.0776	0.0152	0.0348	0.0332	0.0114	0.0072	0.0024	0.0252	0.0278	0.004	0.0042	0.028	0.028	0.0138	0.0092	0.0244	0.0042	0.0028	0.0038	0.0912	0	0.0042	0	0	0.0012	0.0054	0.0002	0.0122	0
UDN_500889	0.3706	0.0144	0.0278	0.1034	0.0084	0.2382	0.0634	0.0038	0.0094	0.0014	0.0038	0.0104	0.0016	0.0016	0.0254	0.0306	0.019	0.005	0.0016	0.0016	0.0036	0.001	0.0374	0.0004	0.0106	0	0	0.0008	0.0024	0	0.0024	0
UDN_916494	0.6134	0.0538	0.0404	0.0866	0.0118	0.0002	0.0224	0.0206	0.0118	0.0104	0.0056	0.0216	0.0002	0.0076	0.0272	0.0138	0.0072	0	0.0128	0	0.008	0.0006	0.014	0	0.0032	0	0	0.0018	0.0034	0	0.0016	0
UDN_384036	0.1796	0.145	0.1028	0.0686	0.0912	0.0196	0.047	0.0662	0.063	0.026	0.019	0.0614	0.0384	0.0026	0.0028	0.0076	0.0106	0.0098	0.0092	0.0036	0.0012	0.001	0.0122	0	0.0046	0	0	0.0058	0.0004	0	0.0008	0
UDN_291978_UDN3	0.154	0.0848	0.1516	0.0128	0.0122	0.1034	0.0368	0.0174	0.0072	0.0214	0.0042	0.0206	0.0044	0.173	0.1542	0.0064	0.0002	0.0014	0.0048	0.001	0.0004	0.0004	0.0174	0.0006	0.005	0	0	0.0034	0.001	0	0	0
UDN_364812_UDN2	0.3896	0.0352	0.0584	0.0638	0.0072	0.0106	0.05	0.1002	0.0344	0.104	0.0076	0.0106	0.0246	0.0008	0.0044	0.0078	0.0068	0.0366	0.0056	0.0168	0.0026	0.0068	0.005	0	0.0026	0	0	0.003	0.0016	0	0.0034	0
UDN_462335	0.1334	0.1724	0.1372	0.0612	0.0874	0.013	0.1038	0.0326	0.0646	0.0068	0.0176	0.0768	0.0088	0.0032	0.0022	0.0088	0.014	0.004	0.01	0.001	0.001	0.0012	0.0268	0	0.0052	0.0002	0	0.005	0.001	0	0.0008	0
UDN_907695_UDN4	0.1242	0.1044	0.0866	0.0392	0.0378	0.0142	0.0596	0.0658	0.041	0.0314	0.0554	0.039	0.0006	0.0042	0.0038	0.0128	0.0108	0.0004	0.013	0.0004	0.001	0.0002	0.0192	0.2222	0.0068	0	0.0002	0.0026	0.0016	0	0.0016	0
UDN_046412	0.3116	0.0444	0.0648	0.1928	0.03	0.0254	0.0352	0.0458	0.0148	0.0302	0.0568	0.0232	0.0128	0.0022	0.0164	0.0226	0.0158	0.004	0.013	0.0042	0.0014	0.0138	0.007	0	0.0054	0.0002	0	0.0018	0.002	0.0002	0.0022	0
UDN_083072_UDN1	0.6136	0.014	0.0398	0.0568	0.0082	0.0186	0.1102	0.0034	0.0088	0.0016	0.0296	0.0062	0.0024	0.0012	0.0212	0.0162	0.019	0.004	0.011	0	0.0018	0.002	0.0014	0.0004	0.0034	0	0	0.001	0.002	0	0.0022	0
UDN_287030	0.0984	0.1546	0.1482	0.0528	0.0608	0.0924	0.058	0.0324	0.0698	0.02	0.0068	0.0598	0.0326	0.0028	0.02	0.0084	0.0112	0.0096	0.0076	0.0042	0	0.0016	0.0348	0.0002	0.004	0	0	0.0052	0.0024	0	0.0014	0
Control	0.0662	0.0468	0.1138	0.071	0.019	0.0198	0.0994	0.2242	0.0362	0.1314	0.0346	0.0206	0.0084	0.0016	0.022	0.0344	0.0136	0.0052	0.0054	0.0022	0.0002	0.0026	0.0128	0.0002	0.0034	0	0	0.004	0.001	0	0	0
Control	0.1756	0.1066	0.0844	0.057	0.0764	0.0886	0.054	0.0698	0.0558	0.0456	0.0098	0.0512	0.027	0.0028	0.003	0.0102	0.0094	0.0182	0.0068	0.0112	0.0016	0.0032	0.0222	0.0006	0.0022	0	0	0.003	0.002	0.0004	0.0014	0
Control	0.3002	0.0438	0.089	0.0708	0.0204	0.0926	0.0688	0.034	0.0798	0.0074	0.0486	0.0182	0.0054	0.0008	0.0078	0.0396	0.009	0.0164	0.0186	0.0056	0.0012	0.0014	0.009	0	0.0046	0	0	0.0022	0.0026	0.0002	0.002	0

## Sheet: Supp. Fig. 1F
PROPORTION OF T CELLS
	Cluster Number
Sample	1	2	4	6	7	8	9	11	13	22	24	27	31
Control	0.0356623	0.342795	0.0163755	0.156841	0.22016	0.105531	0.062591	0.00473071	0.0487627	0	0.00655022	0	0
Control	0.222722	0.140045	0.260686	0.068054	0.0427447	0.100956	0.053712	0.0354331	0.0717098	0	0.00337458	0.00056243	0
Control	0.0811666	0.181658	0.0927618	0.124736	0.283556	0.0776528	0.0737878	0.0144062	0.0628953	0	0.00737878	0	0
RA	0.190225	0.375879	0.118143	0.10443	0.0270745	0.0815753	0.0267229	0.0214487	0.0464135	0	0.0080872	0	0
Control	0.112193	0.22741	0.0950621	0.113537	0.0826335	0.073564	0.203225	0.0161236	0.0738999	0	0.00235136	0	0
RA	0.0727421	0.202697	0.0780548	0.089906	0.145893	0.0670208	0.263179	0.0143032	0.0629342	0	0.00326931	0	0
RA	0.0662983	0.209945	0.030663	0.185912	0.193923	0.0657459	0.225691	0.00801105	0.0107735	0	0.00303867	0	0
RA	0.201806	0.247586	0.148552	0.13734	0.0473373	0.123637	0.0308315	0.0289629	0.0295858	0	0.00436001	0	0
RA	0.146169	0.226336	0.211526	0.123632	0.0933677	0.0898261	0.052801	0.0260786	0.0247907	0	0.00547328	0	0
Control	0.183824	0.198529	0.142279	0.115809	0.0658088	0.129412	0.0698529	0.0242647	0.0639706	0	0.00588235	0.00036765	0
Control	0.155385	0.171923	0.150769	0.167692	0.139231	0.0780769	0.0873077	0.0161539	0.0257692	0	0.00769231	0	0
Control	0.214389	0.235277	0.120395	0.172904	0.059472	0.129968	0.0145054	0.024369	0.0249492	0	0.00319118	0.00058021	0
Control	0.152214	0.264544	0.0680571	0.13648	0.145993	0.100256	0.0263447	0.0182949	0.0808635	0	0.00695207	0	0
Control	0.102946	0.194885	0.105212	0.194885	0.0974425	0.15798	0.0469408	0.0161865	0.0783425	0	0.00485594	0.00032373	0
Control	0.179419	0.145005	0.218844	0.127631	0.0330772	0.157367	0.0270632	0.0314066	0.0745072	0	0.00567992	0	0
Control	0.217874	0.161479	0.171649	0.101387	0.121109	0.0918336	0.0342065	0.0391371	0.0563944	0	0.00493066	0	0
Control	0.279783	0.204727	0.126797	0.10412	0.0852763	0.0999681	0.0277866	0.0287448	0.0386458	0	0.00383264	0.00031939	0
Control	0.238806	0.0870647	0.215796	0.0970149	0.1676	0.0671642	0.0332711	0.0388682	0.0481965	0	0.00590796	0.00031095	0
Control	0.290566	0.104717	0.141824	0.141824	0.0786164	0.118868	0.0320755	0.0386792	0.0468553	0	0.00597484	0	0
Control	0.139391	0.194122	0.132111	0.231868	0.0531141	0.175519	0.0307361	0.0218388	0.0175249	0	0.0037746	0	0
Control	0.0911215	0.227025	0.0397196	0.128505	0.0794393	0.0872274	0.0739875	0.0183022	0.251947	0	0.00272586	0	0
Control	0.288746	0.0549839	0.183601	0.151447	0.0643087	0.0755627	0.0305466	0.0508039	0.0948553	0	0.00514469	0	0
Control	0.0489736	0.199413	0.0058651	0.124633	0.248974	0.057478	0.228739	0.00821114	0.0730205	0	0.00469208	0	0
RA	0.156684	0.241176	0.163636	0.0962567	0.0213904	0.135294	0.013369	0.0427807	0.12246	0	0.00695187	0	0
Control	0.0703454	0.21567	0.0417018	0.0960404	0.261584	0.0589722	0.218618	0.0155855	0.0168492	0	0.00463353	0	0
Control	0.167795	0.259641	0.113924	0.112747	0.0650574	0.121283	0.0924345	0.0385634	0.0247277	0	0.00353253	0.00029438	0
RA	0.0607802	0.1899	0.16329	0.12912	0.159964	0.116117	0.0807378	0.0263078	0.0692471	0	0.00393106	0.00060478	0
RA	0.19269	0.138087	0.21435	0.12861	0.0266246	0.151625	0.0221119	0.0541516	0.0631769	0	0.00857401	0	0
RA	0.233223	0.116461	0.14836	0.115859	0.108336	0.0683118	0.101113	0.0496539	0.0544688	0	0.00391213	0.00030093	0
Control	0.216788	0.111342	0.245231	0.142907	0.0447451	0.0936524	0.0516823	0.0634756	0.0253208	0	0.00450919	0.00034686	0
Control	0.112711	0.287947	0.0793912	0.207733	0.0946113	0.132867	0.0176882	0.0263266	0.0353764	0	0.00493624	0.00041135	0
Control	0.0943775	0.144913	0.15261	0.108099	0.131526	0.0756359	0.229585	0.0317938	0.0274431	0	0.00401606	0	0
Control	0.171044	0.191582	0.144444	0.140067	0.0784512	0.0734007	0.059596	0.0441077	0.0929293	0	0.0040404	0.0003367	0
Control	0.131553	0.256182	0.0995714	0.135509	0.159578	0.0906693	0.0646225	0.0313221	0.0270359	0	0.00395648	0	0
RA	0.154017	0.203628	0.0918179	0.212144	0.0266568	0.11144	0.087375	0.0310996	0.0729359	0	0.0088856	0	0
Control	0.189223	0.117374	0.157015	0.135646	0.126045	0.0953856	0.0634872	0.0380923	0.0715392	0	0.00588417	0.00030969	0
Control	0.148612	0.102855	0.127493	0.109112	0.20571	0.084474	0.134142	0.0414548	0.0387173	0	0.00664842	0.00078217	0
Control	0.137504	0.249912	0.151997	0.149876	0.0643337	0.0986214	0.0233298	0.0402969	0.0791799	0	0.00494875	0	0
Control	0.238079	0.104288	0.0593482	0.0861063	0.266552	0.0610635	0.0590051	0.0370497	0.0833619	0	0.0051458	0	0
Control	0.0403695	0.26856	0.0136846	0.16832	0.161478	0.0800547	0.237769	0.00513171	0.0212111	0	0.00342114	0	0
Control	0.245471	0.278684	0.125604	0.127415	0.0857488	0.104771	0.0150966	0.0120773	0.00483092	0	0.00030193	0	0
Control	0.220161	0.113791	0.227891	0.0927644	0.170996	0.0463822	0.106988	0.0163884	0.00463822	0	0	0	0
Control	0.209478	0.223214	0.213255	0.0748626	0.0772665	0.0872253	0.0834478	0.0195742	0.0106456	0	0.00103022	0	0
Control	0.241129	0.128272	0.342932	0.0759162	0.061082	0.0930774	0.021815	0.0253054	0.0095986	0	0.0008726	0	0
Control	0.150859	0.217089	0.184791	0.119379	0.087081	0.16067	0.0629599	0.0122649	0.00327065	0	0.00122649	0.00040883	0
RA	0.219226	0.1875	0.168464	0.121193	0.113896	0.105964	0.0488579	0.017132	0.0168147	0	0.00095178	0	0
RA	0.479889	0.14933	0.180767	0.0323625	0.0212668	0.0841424	0.00970874	0.0365234	0.00554785	0	0.00046232	0	0
RA	0.303058	0.139388	0.227068	0.0422662	0.0971223	0.135342	0.0229317	0.0242806	0.00809353	0	0.00044964	0	0
Control	0.160957	0.317836	0.0462208	0.157151	0.10087	0.14845	0.0522023	0.00788472	0.00734095	0	0.00054377	0.00054377	0
Control	0.244689	0.201062	0.135053	0.0830804	0.0861153	0.113429	0.115706	0.0147951	0.00493171	0	0.00113809	0	0
Control	0.459106	0.0747001	0.182116	0.061614	0.0517994	0.0845147	0.049891	0.0299891	0.00517993	0	0.00109051	0	0
Control	0.193061	0.144876	0.248314	0.07292	0.126887	0.109541	0.0848056	0.0163829	0.00256987	0	0.00064247	0	0
Control	0.0601329	0.175415	0.107973	0.182392	0.188372	0.12691	0.148505	0.00797342	0.00166113	0	0.00066445	0	0
Control	0.299789	0.0524254	0.209702	0.0415788	0.172944	0.0813498	0.119916	0.0192829	0.00150648	0	0.00090389	0.00060259	0
Control	0.106336	0.363757	0.0381037	0.247231	0.0607	0.165264	0.00797519	0.00708906	0.0026584	0	0.00088613	0	0
Control	0.136714	0.435173	0.0584082	0.106547	0.0430039	0.15982	0.0487805	0.00834403	0.00320924	0	0	0	0
Control	0.187914	0.230409	0.0892788	0.147368	0.0951267	0.112671	0.117739	0.0152047	0.00350877	0	0.00077973	0	0
Control	0.0753113	0.145764	0.0340115	0.0996052	0.440632	0.0498026	0.1488	0.00425144	0.00182205	0	0	0	0
Control	0.336199	0.115921	0.247554	0.0678921	0.0670027	0.0880522	0.0468426	0.026386	0.00385414	0	0	0.00029647	0
Control	0.157035	0.101634	0.178557	0.146672	0.235552	0.0729374	0.0856915	0.0135512	0.00757274	0	0.00039857	0.00039857	0
Control	0.24722	0.0992301	0.257485	0.130596	0.0898204	0.115198	0.0230967	0.0307956	0.00598802	0	0.00028514	0.00028514	0
Control	0.144876	0.249706	0.15587	0.202984	0.0420102	0.142128	0.0333726	0.0239497	0.00392619	0	0.00078524	0.00039262	0
Control	0.133828	0.180438	0.102401	0.150424	0.171257	0.065678	0.176907	0.0144774	0.00317797	0	0.00105932	0.00035311	0
Control	0.113298	0.330948	0.106738	0.123435	0.0769231	0.126416	0.09839	0.0161002	0.00655933	0	0.00119261	0	0
Control	0.241338	0.248108	0.0880127	0.106332	0.111908	0.152529	0.0147352	0.0246914	0.0111509	0	0.0007965	0.00039825	0
RA	0.108077	0.337308	0.182308	0.108462	0.0703846	0.146538	0.0196154	0.0192308	0.00615385	0	0.00076923	0.00115385	0
RA	0.0284974	0.369171	0.00453368	0.106218	0.239637	0.0777202	0.156088	0.00323834	0.013601	0	0.00064767	0.00064767	0
RA	0.146154	0.255385	0.0523077	0.140923	0.107385	0.178769	0.0830769	0.0126154	0.0230769	0	0.00030769	0	0
RA	0.140219	0.179796	0.171504	0.125895	0.06634	0.0900867	0.194874	0.0211082	0.00904636	0	0.00075386	0.00037693	0
Control	0.158213	0.263889	0.134662	0.111111	0.0742754	0.173611	0.0558575	0.0205314	0.00754831	0	0.00030193	0	0
Control	0.25129	0.109064	0.307664	0.0821665	0.0438467	0.127487	0.0243183	0.0490052	0.0036846	0	0.00110538	0.00036846	0
Control	0.354274	0.145727	0.16453	0.0918803	0.0286325	0.124359	0.0448718	0.0405983	0.0042735	0	0	0.0008547	0
Control	0.166548	0.255682	0.176491	0.128196	0.0628551	0.15767	0.0117188	0.0245028	0.0145597	0	0.00071023	0.00106534	0
Control	0.300294	0.099118	0.310794	0.0823183	0.0541789	0.0722386	0.0302394	0.0432591	0.00629987	0	0.00083998	0.00041999	0
Control	0.258973	0.143913	0.178044	0.109782	0.0939479	0.134061	0.0492611	0.026038	0.00387051	0	0.00175932	0.00035186	0
Control	0.225555	0.124315	0.104413	0.0859533	0.276896	0.0847995	0.0654745	0.0233631	0.00749928	0	0.0017306	0	0
Control	0.275223	0.169139	0.155415	0.0752967	0.0211424	0.119065	0.146884	0.0296736	0.00667656	0	0.00074184	0.00074184	0
Control	0.209581	0.212046	0.111307	0.121522	0.0891159	0.18105	0.0493131	0.0186685	0.00598802	0	0.00105671	0.00035224	0
Control	0.266085	0.202716	0.191077	0.114129	0.0646621	0.0957	0.0197219	0.0358875	0.0100226	0	0	0	0
Control	0.201495	0.170012	0.134986	0.0543093	0.143251	0.0791027	0.183392	0.0275482	0.00590319	0	0	0	0
Control	0.185272	0.185609	0.116342	0.107935	0.129119	0.14694	0.0773369	0.0400134	0.0114324	0	0	0	0
RA	0.40263	0.181237	0.120114	0.0319829	0.0575693	0.0938166	0.0366027	0.0625444	0.0131485	0	0	0.00035537	0
Control	0.11147	0.279483	0.0210016	0.245557	0.121163	0.0646204	0.0872375	0.0177706	0.0484653	0	0	0.00161551	0.00161551
Control	0.318988	0.10872	0.17214	0.0883352	0.0528501	0.112495	0.0464326	0.0634202	0.0366176	0	0	0	0
Control	0.116402	0.167684	0.0805861	0.113146	0.238909	0.114367	0.0858771	0.038258	0.044363	0	0	0.000407	0
Control	0.265142	0.155748	0.258653	0.0574784	0.0092707	0.143078	0.00370828	0.0896168	0.0169963	0	0	0.00030902	0
Control	0.138957	0.308896	0.132515	0.144172	0.0647239	0.127301	0.0343558	0.0411043	0.00766871	0	0	0.00030675	0
Control	0.160136	0.0809199	0.351789	0.113714	0.00894378	0.132027	0.00212947	0.109029	0.0413118	0	0	0	0
Control	0.270232	0.11324	0.19388	0.105519	0.0812125	0.0969402	0.0320274	0.0740635	0.0325994	0	0	0.00028596	0
Control	0.140644	0.121437	0.0848823	0.247831	0.195167	0.0610285	0.0613383	0.0306691	0.0570012	0	0	0	0
Control	0.074305	0.207586	0.0361133	0.161341	0.325019	0.0670304	0.0841777	0.0137698	0.0301377	0	0	0.00051962	0
Control	0.184019	0.104443	0.100796	0.132626	0.0779178	0.0895226	0.235411	0.0490716	0.0255305	0	0	0.00066313	0
Control	0.0873392	0.15132	0.0446852	0.214624	0.218687	0.131686	0.103927	0.0182803	0.0291131	0	0	0	0.00033852
Control	0.0665115	0.277353	0.0312604	0.273695	0.205853	0.078151	0.0402394	0.0106418	0.0162953	0	0	0	0
RA	0.217258	0.290086	0.121175	0.106487	0.0391677	0.166463	0.00673195	0.0379437	0.0140759	0	0	0.000612	0
RA	0.0801765	0.212578	0.125046	0.140125	0.20228	0.0923134	0.109967	0.0316293	0.00551673	0	0	0.00036778	0
Control	0.118788	0.123521	0.304307	0.0605774	0.0591576	0.0733554	0.183625	0.0700426	0.00567913	0	0	0.00094652	0
Control	0.255604	0.130948	0.169092	0.0711758	0.09477	0.0475816	0.130161	0.0892647	0.0106174	0	0	0.00078647	0
Control	0.219847	0.150061	0.215006	0.0980234	0.0891489	0.0980234	0.0693828	0.0544574	0.00524405	0	0	0.00080678	0
Control	0.105482	0.134828	0.0872093	0.0933001	0.0714286	0.135105	0.345238	0.0196567	0.00747508	0	0	0.00027685	0
SLE	0.505659	0.100533	0.072237	0.105859	0.0712384	0.060253	0.00665779	0.0712384	0.00366178	0	0.00099867	0.00166445	0
SLE	0.124612	0.147904	0.0388199	0.140916	0.303183	0.0496894	0.166925	0.0225155	0.00310559	0	0.0007764	0.0015528	0
Control	0.232582	0.161544	0.181694	0.110314	0.0946038	0.0901639	0.0601093	0.0614754	0.00375683	0	0.00170765	0.00204918	0
Control	0.211642	0.250193	0.0724749	0.124133	0.104086	0.162298	0.0273709	0.037394	0.00501157	0	0.00115652	0.00424056	0
Control	0.249882	0.240924	0.112211	0.125413	0.0702499	0.135785	0.00990099	0.0466761	0.00330033	0	0.00094295	0.00471476	0
SLE	0.0949689	0.122103	0.122103	0.058225	0.221029	0.0802713	0.251555	0.0390051	0.00395704	0	0.0062182	0.00056529	0
SLE	0.241167	0.25768	0.0660522	0.229263	0.093318	0.061828	0.00384025	0.0395545	0.0030722	0	0.0015361	0.00268817	0
Control	0.268982	0.133129	0.179094	0.0980592	0.0551583	0.121893	0.0694586	0.0670753	0.00238338	0	0.00068097	0.0040858	0
Control	0.211788	0.0849465	0.147934	0.091592	0.232014	0.0783011	0.101416	0.0439179	0.00404507	0	0.0017336	0.00231147	0
SLE	0.256696	0.130804	0.129464	0.145982	0.198214	0.0526786	0.0147321	0.0607143	0.00446429	0	0.00357143	0.00267857	0
SLE	0.362006	0.185487	0.212393	0.0591113	0.00407664	0.0750102	0.00081533	0.0864248	0.00978394	0	0.00163066	0.00326131	0
SLE	0.34672	0.134887	0.187002	0.0944206	0.0352544	0.0993256	0.010423	0.0809319	0.00613121	0	0.00122624	0.00367872	0
SLE	0.389352	0.0470557	0.334499	0.0484001	0.00726002	0.0629201	0.00161334	0.0968002	0.00887335	0	0.00053778	0.00268889	0
SLE	0.239319	0.180574	0.0751001	0.165554	0.14753	0.0837784	0.0520694	0.0500668	0.00200267	0	0.00100134	0.00300401	0
SLE	0.262758	0.256432	0.213834	0.0649515	0.0847744	0.0776044	0.0206664	0.016027	0.00210881	0	0	0.00084353	0
SLE	0.448485	0.10676	0.22704	0.0293706	0.0629371	0.0601399	0.0368298	0.0172494	0.0102564	0	0	0.0009324	0
Control	0.353081	0.132448	0.27477	0.0946544	0.0606061	0.0568607	0.0146408	0.00953354	0.00272387	0	0	0.00068097	0
Control	0.169908	0.366428	0.0977482	0.105425	0.0516888	0.157625	0.0383828	0.00511771	0.00767656	0	0	0	0
Control	0.0806211	0.24246	0.0516572	0.109286	0.201851	0.103314	0.203046	0.00328456	0.00418035	0	0.0002986	0	0
SLE	0.00529101	0.148736	0.00764256	0.0676073	0.279835	0.0875955	0.399765	0.00058789	0.00235156	0	0.00058789	0	0
Control	0.213618	0.232613	0.0984804	0.0870836	0.191116	0.111046	0.0549386	0.00789012	0.00292227	0	0.00029223	0	0
SLE	0.414257	0.258614	0.13901	0.0265346	0.030099	0.0934654	0.0233663	0.0106931	0.00316832	0	0	0.00079208	0
Control	0.273154	0.224161	0.207383	0.0674497	0.0201342	0.15	0.0395973	0.0147651	0.00302013	0	0	0.00033557	0
SLE	0.32046	0.0999726	0.24733	0.0928513	0.102164	0.096138	0.0230074	0.0145166	0.00301287	0	0.0002739	0.0002739	0
SLE	0.110301	0.170255	0.137463	0.275257	0.0993707	0.172242	0.023849	0.00496853	0.005631	0	0	0.00066247	0
SLE	0.143608	0.12843	0.173088	0.133684	0.227379	0.101284	0.0828955	0.00467017	0.00467017	0	0.00029189	0	0
SLE	0.255394	0.168301	0.119262	0.181248	0.162417	0.0792468	0.0204002	0.00784621	0.00510004	0	0	0.00078462	0
SLE	0.305782	0.228357	0.0953937	0.0552107	0.159752	0.0705652	0.0349559	0.0104541	0.0349559	0	0	0.00457367	0
SLE	0.0934066	0.175824	0.108444	0.203875	0.280798	0.111914	0.0121458	0.00173511	0.0092539	0	0	0.00260266	0
SLE	0.252025	0.112773	0.0859813	0.143925	0.160748	0.0514019	0.168536	0.0143302	0.00716511	0	0	0.00311526	0
SLE	0.358499	0.101807	0.19515	0.0411805	0.162205	0.0528483	0.0629147	0.0141844	0.00732098	0	0	0.00388927	0
Control	0.278121	0.149177	0.234568	0.0853909	0.0740741	0.0826475	0.0733882	0.0123457	0.0058299	0	0	0.00445816	0
Control	0.267826	0.214609	0.207304	0.085913	0.0347826	0.152696	0.0111304	0.0125217	0.008	0	0	0.00521739	0
Control	0.229354	0.233483	0.203453	0.0844595	0.0585586	0.130255	0.0401652	0.0112613	0.00600601	0	0.00037538	0.00262763	0
Control	0.109615	0.302473	0.0324176	0.140934	0.0870879	0.267582	0.0436813	0.00302198	0.0107143	0	0	0.00247253	0
SLE	0.111924	0.120702	0.120336	0.118508	0.287491	0.0826628	0.13387	0.00731529	0.012436	0	0	0.00475494	0
SLE	0.20057	0.1391	0.240494	0.0633714	0.0538657	0.16635	0.114702	0.0126743	0.00633714	0	0	0.00253485	0
SLE	0.155442	0.151179	0.0727479	0.0940608	0.349815	0.0900824	0.0622336	0.00710429	0.0142086	0	0	0.00312589	0
Control	0.274654	0.254992	0.129032	0.083871	0.0448541	0.151767	0.0362519	0.00829493	0.0144393	0	0	0.00184332	0
UDN_753472	0.182318	0.130869	0.0894106	0.167832	0.206793	0.0304695	0.0454546	0.0794206	0.00749251	0.0424575	0.0104895	0.00699301	0
UDN_125449	0.122081	0.093062	0.0677118	0.167445	0.158773	0.072048	0.0256838	0.0667111	0.0156771	0.201134	0.00733823	0.00233489	0
UDN_052220	0.0111972	0.112834	0.00602929	0.0757967	0.258398	0.0103359	0.415159	0.00516796	0.0757967	0.00516796	0.0206718	0.00344531	0
UDN_583127	0.126963	0.0444145	0.0578735	0.100942	0.174966	0.0457604	0.349933	0.0448632	0.00224316	0.0394796	0.00942127	0.00314042	0
UDN_974141	0.242227	0.0419378	0.054953	0.120029	0.0412148	0.0260304	0.00867679	0.100506	0.0151844	0.329718	0.0151844	0.00433839	0
UDN_500889	0.0760296	0.146779	0.0443506	0.334741	0.0200634	0.0496304	0.00739176	0.0549102	0.00844773	0.197466	0.0559662	0.00422386	0
UDN_916494	0.245214	0.184139	0.053783	0.102097	0.0938924	0.053783	0.047402	0.0984503	0.0346399	0.0638104	0.0145852	0.00820419	0
UDN_384036	0.230965	0.163746	0.145269	0.0748646	0.105448	0.10035	0.0414145	0.0978018	0.00414145	0.0194329	0.00732717	0.00923861	0
UDN_291978_UDN3	0.153958	0.275236	0.0221496	0.0668119	0.0315904	0.0130719	0.0388526	0.0374002	0.314089	0.0315904	0.00907771	0.00617284	0
UDN_364812_UDN2	0.0855615	0.141954	0.0175012	0.121536	0.243559	0.0836169	0.252795	0.0257657	0.00194458	0.0121536	0.00631988	0.00729217	0
UDN_462335	0.238847	0.19008	0.121086	0.143807	0.0451649	0.0894985	0.00942089	0.106401	0.00443336	0.0371294	0.00720421	0.00692713	0
UDN_907695_UDN4	0.20947	0.173756	0.0758427	0.119583	0.132022	0.0822632	0.0630016	0.0782504	0.00842697	0.0385233	0.0136437	0.00521669	0
UDN_046412	0.145669	0.212598	0.0984252	0.115486	0.150262	0.0485564	0.0990814	0.0761155	0.00721785	0.0229659	0.0177165	0.00590551	0
UDN_083072_UDN1	0.0702811	0.199799	0.0411647	0.553213	0.0170683	0.0441767	0.00803213	0.0311245	0.0060241	0.00702811	0.0170683	0.00502008	0
UDN_287030	0.2377	0.22786	0.0934809	0.0891759	0.0498155	0.107319	0.0307503	0.0919434	0.00430504	0.0535055	0.00615006	0.00799508	0
Control	0.0656197	0.159563	0.0266405	0.139372	0.314358	0.0507572	0.18424	0.0288839	0.00224341	0.0179473	0.00476725	0.00560852	0
Control	0.185714	0.147038	0.133101	0.0940767	0.121603	0.0972125	0.0794425	0.0891986	0.00487805	0.038676	0.00383275	0.00522648	0
Control	0.115873	0.23545	0.0539683	0.182011	0.0899471	0.211111	0.0195767	0.0481482	0.0021164	0.0238095	0.0121693	0.00582011	0

## Sheet: Supp. Fig. 1G
PROPORTION OF B CELLS
	Cluster Number
Sample	5	12	17	19	23
Control	0.519512	0.339024	0.1	0.0365854	0.00488
Control	0.587525	0.239437	0.136821	0.0321932	0.00402
Control	0.78125	0.0429688	0.136719	0.0390625	0
RA	0.717241	0.0669951	0.125123	0.0906404	0
Control	0.557143	0.282143	0.0714286	0.0857143	0.00357
RA	0.147541	0.564403	0.208431	0.0796253	0
RA	0.400517	0.183463	0.271318	0.144703	0
RA	0.551724	0.219436	0.15047	0.0752351	0.00313
RA	0.769231	0.106335	0.0791855	0.0452489	0
Control	0.537915	0.296209	0.0900474	0.0758294	0
Control	0.817647	0.0411765	0.0823529	0.0588235	0
Control	0.796069	0.0761671	0.0761671	0.051597	0
Control	0.499006	0.286282	0.133201	0.0815109	0
Control	0.214774	0.607387	0.105335	0.0725034	0
Control	0.736626	0.162551	0.0720165	0.0288066	0
Control	0.692517	0.134694	0.104762	0.0680272	0
Control	0.73913	0.118261	0.106087	0.0365217	0
Control	0.738739	0.164414	0.0720721	0.0247748	0
Control	0.548922	0.281924	0.119403	0.0497512	0
Control	0.597302	0.121387	0.181118	0.100193	0
Control	0.783359	0.0722135	0.0926217	0.0502355	0.00157
Control	0.88189	0.0698819	0.0216535	0.0246063	0.00197
Control	0.857143	0.0561224	0.0586735	0.0246599	0.0034
RA	0.830898	0.10856	0.0417537	0.0167015	0.00209
Control	0.860952	0.0609524	0.0571429	0.0209524	0
Control	0.288732	0.397887	0.18662	0.119718	0.00704
RA	0.527237	0.18677	0.194553	0.0894942	0.00195
RA	0.84895	0.106624	0.0363489	0.00807754	0
RA	0.793103	0.0877743	0.0736677	0.0454546	0
Control	0.61374	0.158779	0.140458	0.0870229	0
Control	0.785827	0.0866142	0.0866142	0.0393701	0.00157
Control	0.442857	0.377143	0.0942857	0.0857143	0
Control	0.881674	0.0649351	0.031746	0.021645	0
Control	0.55988	0.332335	0.0628743	0.0419162	0.00299
RA	0.833681	0.0570633	0.0953375	0.013222	0.000696
Control	0.787724	0.0971867	0.0677749	0.0460358	0.00128
Control	0.640791	0.109589	0.16895	0.0791476	0.00152
Control	0.623053	0.288162	0.0514019	0.0358255	0.00156
Control	0.771472	0.148773	0.0582822	0.0214724	0
Control	0.718681	0.0879121	0.125275	0.0593407	0.00879
Control	0.204403	0.701258	0.0440252	0.0503145	0
Control	0.685139	0.198992	0.0680101	0.0478589	0
Control	0.353723	0.537234	0.0505319	0.0585106	0
Control	0.851064	0.116054	0.0270793	0.00580271	0
Control	0.776577	0.0846847	0.0414414	0.0972973	0
RA	0.508671	0.196532	0.208092	0.0867052	0
RA	0.663987	0.136656	0.123794	0.0755627	0
RA	0.667331	0.0936255	0.201195	0.0378486	0
Control	0.463796	0.135029	0.213307	0.187867	0
Control	0.873211	0.0705521	0.0357873	0.0194274	0.00102
Control	0.550835	0.301973	0.0743551	0.0728376	0
Control	0.780693	0.04617	0.12382	0.0493179	0
Control	0.793522	0.0607287	0.105263	0.0404858	0
Control	0.718401	0.122677	0.121747	0.0371747	0
Control	0.586288	0.0732861	0.070922	0.0567376	0.213
Control	0.768621	0.0507131	0.150555	0.0301109	0
Control	0.850099	0.0690335	0.0591716	0.0216963	0
Control	0.433862	0.243386	0.216931	0.10582	0
Control	0.444751	0.243094	0.196133	0.116022	0
Control	0.716292	0.101124	0.126404	0.0561798	0
Control	0.234694	0.290816	0.27551	0.19898	0
Control	0.633065	0.129032	0.116935	0.120968	0
Control	0.542373	0.186441	0.200969	0.0702179	0
Control	0.686992	0.184959	0.0772358	0.050813	0
Control	0.707349	0.144357	0.0577428	0.0892388	0.00131
RA	0.707237	0.121711	0.108553	0.055921	0.00658
RA	0.836842	0.0578947	0.068421	0.031579	0.00526
RA	0.615714	0.0714286	0.242857	0.07	0
RA	0.710526	0.175439	0.0592105	0.0548246	0
Control	0.854331	0.0787402	0.0511811	0.015748	0
Control	0.510204	0.262166	0.189953	0.0376766	0
Control	0.654676	0.130935	0.106475	0.107914	0
Control	0.597403	0.233766	0.109091	0.0571429	0.0026
Control	0.663435	0.249307	0.0498615	0.0360111	0.00139
Control	0.641176	0.233333	0.0803922	0.045098	0
Control	0.78125	0.0649038	0.115385	0.0384615	0
Control	0.773389	0.037422	0.100832	0.0883576	0
Control	0.787402	0.0944882	0.0787402	0.0393701	0
Control	0.730971	0.0590551	0.124672	0.0853018	0
Control	0.759921	0.113095	0.0972222	0.0218254	0.00794
Control	0.533937	0.232278	0.167421	0.066365	0
RA	0.588629	0.214047	0.153846	0.0367893	0.00669
Control	0.815385	0.0615385	0.0923077	0.0307692	0
Control	0.755747	0.0977012	0.0862069	0.0603448	0
Control	0.482759	0.297641	0.14882	0.0671506	0.00363
Control	0.896657	0.0425532	0.0349544	0.0258359	0
Control	0.772894	0.0805861	0.0842491	0.0586081	0.00366
Control	0.966887	0.0242826	0.00551876	0.00331126	0
Control	0.811594	0.0695652	0.0724638	0.0463768	0
Control	0.839572	0.0668449	0.0454546	0.0454546	0.00267
Control	0.668085	0.140426	0.144681	0.0468085	0
Control	0.510949	0.237226	0.135037	0.109489	0.0073
Control	0.543353	0.28131	0.0635838	0.109827	0.00193
Control	0.599548	0.219457	0.0588235	0.122172	0
RA	0.930196	0.04	0.0188235	0.0109804	0
RA	0.657807	0.126246	0.142857	0.0730897	0
Control	0.625984	0.267717	0.0826772	0.023622	0
Control	0.685015	0.149847	0.100917	0.0642202	0
Control	0.746429	0.155357	0.0660714	0.0321429	0
Control	0.704626	0.131673	0.124555	0.0320285	0.00712
SLE	0.772379	0.140665	0.0613811	0.0255754	0
SLE	0.34127	0.190476	0.388889	0.0793651	0
Control	0.897849	0.0519713	0.0179212	0.0322581	0
Control	0.777523	0.0481651	0.114679	0.0573395	0.00229
Control	0.446541	0.412998	0.0628931	0.0775681	0
SLE	0.699248	0.0902256	0.18797	0.0150376	0.00752
SLE	0.342331	0.13865	0.447853	0.0699387	0.00123
Control	0.80826	0.06588	0.0914454	0.0344149	0
Control	0.839416	0.0559611	0.0583942	0.0462287	0
SLE	0.237037	0.125926	0.466667	0.133333	0.037
SLE	0.516667	0.2	0.233333	0.0416667	0.00833
SLE	0.769737	0.110197	0.0756579	0.0411184	0.00329
SLE	0.958922	0.0218229	0.0141207	0.00513479	0
SLE	0.748457	0.131173	0.0941358	0.0262346	0
SLE	0.411765	0.0784314	0.313725	0.196078	0
SLE	0.77665	0.0456853	0.142132	0.0329949	0.00254
Control	0.729367	0.107486	0.12476	0.0364683	0.00192
Control	0.701493	0.119403	0.0970149	0.0783582	0.00373
Control	0.329949	0.314721	0.208122	0.147208	0
SLE	0.685185	0.216049	0.0895062	0	0.00926
Control	0.780069	0.0532646	0.116838	0.0498282	0
SLE	0.6	0.163636	0.2	0.0181818	0.0182
Control	0.711196	0.108142	0.125954	0.0547074	0
SLE	0.967611	0.0323887	0	0	0
SLE	0.382193	0.136808	0.442997	0.0347448	0.00326
SLE	0.775748	0.0930233	0.0946844	0.0365448	0
SLE	0.79627	0.0746055	0.111908	0.0172166	0
SLE	0.375	0.145833	0.458333	0.0208333	0
SLE	0.809434	0.0641509	0.115094	0.0113207	0
SLE	0.293651	0.230159	0.353175	0.123016	0
SLE	0.157895	0.110526	0.505263	0.221053	0.00526
Control	0.62724	0.193548	0.111111	0.0681004	0
Control	0.400794	0.142857	0.331349	0.125	0
Control	0.746479	0.101408	0.0816901	0.0704225	0
Control	0.778603	0.0728083	0.0861813	0.0624071	0
SLE	0.665649	0.0885496	0.180153	0.0656488	0
SLE	0.647525	0.150495	0.170297	0.0316832	0
SLE	0.762948	0.0846613	0.129482	0.0229084	0
Control	0.571157	0.240987	0.142315	0.0398482	0.00569
UDN_753472	0.242553	0.093617	0.553191	0.106383	0.00426
UDN_125449	0.52439	0.223577	0.154472	0.0894309	0.00813
UDN_052220	0.761905	0.0714286	0.0952381	0.0714286	0
UDN_583127	0.393939	0.30303	0.181818	0.111111	0.0101
UDN_974141	0.666667	0.0766283	0.176245	0.0804598	0
UDN_500889	0.965154	0.00648298	0.0202593	0.00648298	0.00162
UDN_916494	0.5	0.5	0	0	0
UDN_384036	0.27451	0.537815	0.137255	0.0504202	0
UDN_291978_UDN3	0.933213	0.0397112	0.0126354	0.00902527	0.00542
UDN_364812_UDN2	0.119639	0.277652	0.413093	0.189616	0
UDN_462335	0.485075	0.328358	0.149254	0.0373134	0
UDN_907695_UDN4	0.059714	0.00252313	0.00168209	0.00168209	0.934
UDN_046412	0.547414	0.275862	0.0862069	0.0905172	0
UDN_083072_UDN1	0.732283	0.0944882	0.15748	0	0.0157
UDN_287030	0.664748	0.234532	0.0690647	0.0302158	0.00144
Control	0.553073	0.234637	0.145251	0.0614525	0.00559
Control	0.608516	0.18544	0.125	0.0769231	0.00412
Control	0.771667	0.045	0.136667	0.0466667	0

## Sheet: Supp. Fig. 1H
PROPORTION OF NK CELLS AND MONOCYTES
	Cluster Number
Sample	0	3	10	14	15	16	18	20	21	25	26	28	29	30
Control	0.571661	0.148751	0.0830619	0.092291	0.00977199	0.0190011	0.0428882	0.0114007	0.014658	0	0	0.00108578	0.00543	0
Control	0.657867	0.1151	0.0242872	0.0675818	0.0179514	0.0369588	0.0454065	0.0116156	0.0158395	0.00211193	0	0.00105597	0.00422	0
Control	0.393572	0.256586	0.0964173	0.0969442	0.0142255	0.0500527	0.0632245	0.00737619	0.016333	0.00052687	0.00052687	0.00052687	0.00369	0
RA	0.489045	0.32603	0.0508326	0.0482033	0.00788782	0.00964067	0.028922	0.00964067	0.0166521	0.00262927	0	0.00175285	0.00876	0
Control	0.47619	0.254159	0.0562249	0.0780264	0.0258176	0.0344234	0.0418818	0.0097533	0.0109008	0.00286862	0.00114745	0.00172117	0.00688	0
RA	0.588899	0.119003	0.0696143	0.0912512	0.0174036	0.0239887	0.0639699	0.0131703	0.00752587	0	0.00094073	0.00047037	0.00376	0
RA	0.591138	0.189325	0.0312185	0.0523666	0.0251762	0.0140987	0.0151057	0.0433031	0.0312185	0.0040282	0	0.00100705	0.00201	0
RA	0.37415	0.417007	0.037415	0.0231293	0.052381	0.0231293	0.0238095	0.0170068	0.0197279	0.00068027	0	0	0.0116	0
RA	0.472452	0.275482	0.0599174	0.023416	0.030303	0.0461432	0.0461432	0.0165289	0.0213499	0.00068871	0	0.00137741	0.0062	0
Control	0.652853	0.139935	0.0522067	0.0172228	0.0145317	0.0339074	0.0360603	0.0365985	0.0139935	0.00053821	0	0.00107643	0.00108	0
Control	0.357399	0.450224	0.0591928	0.0255605	0.0313901	0.0242153	0.0264574	0.0112108	0.00493274	0.00134529	0	0	0.00807	0
Control	0.551483	0.164049	0.0628272	0.0191972	0.0541012	0.0191972	0.0471204	0.0593368	0.0157068	0	0	0.0008726	0.00611	0
Control	0.497732	0.189342	0.0748299	0.074263	0.0209751	0.0187075	0.0368481	0.0680272	0.0130385	0.00056689	0	0.00056689	0.0051	0
Control	0.338983	0.268644	0.102542	0.0567797	0.0711864	0.0364407	0.0449152	0.0466102	0.0228814	0	0	0.00254237	0.00847	0
Control	0.293886	0.383958	0.0177515	0.0381328	0.0401052	0.0368179	0.0236686	0.115056	0.0210388	0.00065746	0	0.00065746	0.0283	0
Control	0.3	0.269608	0.0627451	0.0284314	0.0254902	0.0401961	0.0431373	0.12451	0.0333333	0.00196078	0	0.00098039	0.0696	0
Control	0.401855	0.294436	0.0386399	0.0370943	0.0301391	0.0579598	0.0448223	0.0425039	0.0425039	0.0007728	0.0007728	0.0007728	0.00773	0
Control	0.24403	0.420149	0.0261194	0.0350746	0.0395522	0.038806	0.0246269	0.0776119	0.0291045	0.00149254	0	0	0.0634	0
Control	0.511093	0.227609	0.0164338	0.0632703	0.0221857	0.0369762	0.0295809	0.0525883	0.0304026	0.00082169	0.00082169	0.00493016	0.00329	0
Control	0.430052	0.164508	0.119171	0.0362694	0.0323834	0.0453368	0.0699482	0.0259067	0.0699482	0.00129534	0.00129534	0.00259067	0.0013	0
Control	0.633983	0.104735	0.0306407	0.172702	0.00724234	0.0183844	0.0150418	0.00668524	0.0100279	0	0	0	0.000557	0
Control	0.364989	0.128146	0.0286041	0.284897	0.0938215	0.0114416	0.0297483	0.00915332	0.0389016	0.00114416	0.00228833	0.00457666	0.00229	0
Control	0.0386473	0.275362	0	0.198068	0.144928	0.0603865	0.111111	0.00241546	0.13285	0	0	0.00241546	0.0338	0
RA	0.347793	0.457563	0.03659	0.0826103	0.00716711	0.0497925	0.00716711	0.00490381	0.00188608	0.0022633	0	0.00075443	0.00151	0
Control	0.373632	0.33603	0.0571157	0.0237982	0.0223703	0.0485483	0.0337934	0.0671109	0.00571157	0.0271299	0.00047596	0.00047596	0.00381	0
Control	0.513268	0.214556	0.0591357	0.0341168	0.0227445	0.0462472	0.0272934	0.0652009	0.0075815	0.00227445	0.00075815	0.0030326	0.00379	0
RA	0.414758	0.311281	0.0407125	0.104326	0.0203562	0.0339271	0.0458015	0.00593723	0.0161154	0	0	0.00424088	0.00254	0
RA	0.199224	0.670116	0.0323415	0.0213454	0.0168176	0.0168176	0.0148771	0.0122898	0.00646831	0.00258732	0	0.00258732	0.00453	0
RA	0.410972	0.340712	0.0288739	0.0587103	0.039461	0.0558229	0.0346487	0.0105871	0.0134745	0	0	0.00288739	0.00385	0
Control	0.409029	0.363885	0.0683995	0.0307798	0.0143639	0.0410397	0.0348837	0.0191519	0.0150479	0	0	0.00136799	0.00205	0
Control	0.476215	0.266287	0.0475698	0.0563599	0.0196484	0.0470527	0.0413651	0.0305067	0.00879007	0.00258532	0	0.00103413	0.00259	0
Control	0.367629	0.429603	0.0421179	0.0222623	0.0354994	0.0300842	0.021059	0.0288809	0.0144404	0.00240674	0	0.00180505	0.00421	0
Control	0.509349	0.20718	0.052356	0.0620793	0.0306657	0.0590875	0.0299177	0.0321616	0.00822737	0.0052356	0.00149589	0.00224383	0	0
Control	0.345377	0.452541	0.0526638	0.0465401	0.0134721	0.0220453	0.0238824	0.0269443	0.00489896	0.00183711	0.00122474	0.00306185	0.00551	0
RA	0.401392	0.176334	0.138051	0.0696056	0.0440835	0.0638051	0.0452436	0.00928074	0.0452436	0.00232019	0	0.00232019	0.00232	0
Control	0.348837	0.245703	0.0252781	0.0515672	0.0212336	0.0444894	0.041456	0.0930233	0.0293225	0.0839232	0	0.00101112	0.0142	0
Control	0.428891	0.275476	0.0979843	0.0492721	0.0358343	0.0279955	0.0341545	0.0246361	0.0162374	0.00279955	0	0	0.00672	0
Control	0.514715	0.242642	0.0497057	0.0562459	0.0392413	0.0163506	0.0366252	0.0268149	0.00981033	0.00196207	0	0.00130804	0.00458	0
Control	0.402652	0.291696	0.0865318	0.0851361	0.0223308	0.0293091	0.0488486	0.0153524	0.0104676	0.00139567	0	0.00279135	0.00349	0
Control	0.567201	0.141184	0.0505549	0.0752158	0.0308261	0.0499383	0.0369914	0.0363749	0.00739827	0.00061652	0	0	0.0037	0
Control	0.69635	0.090511	0.0583942	0.0145985	0.0824818	0.0306569	0.0211679	0.00510949	0.00072993	0	0	0	0	0
Control	0.462381	0.363769	0.0306793	0.0124178	0.0664719	0.0372535	0.017531	0.00219138	0.00292184	0.00292184	0	0	0.00146	0
Control	0.662383	0.112734	0.109229	0.0169392	0.0186916	0.0379673	0.0321262	0.00350467	0.00408879	0.00175234	0.00058411	0	0	0
Control	0.669856	0.0956938	0.0736842	0.0248804	0.0679426	0.0354067	0.0210526	0.0105263	0	0	0.00095694	0	0	0
Control	0.533267	0.253627	0.06003	0.012006	0.0625313	0.038019	0.028014	0.00250125	0.00850425	0.00150075	0	0	0	0
RA	0.448735	0.270306	0.0186418	0.0705726	0.103862	0.0213049	0.0332889	0.0153129	0.0139814	0.00266312	0.00066578	0	0	0.00066578
RA	0.786005	0.131377	0.00361174	0.00902935	0.00406321	0.00677201	0.0474041	0.00767494	0.00316027	0.00045147	0	0	0.000451	0
RA	0.51847	0.24978	0.0633245	0.0215479	0.0760774	0.05365	0.0127529	0.00263852	0	0.00175901	0	0	0	0
Control	0.176326	0.569667	0.0776819	0.0209618	0.0246609	0.0567201	0.0209618	0.00246609	0.0468557	0.00246609	0	0	0.00123	0
Control	0.477633	0.314574	0.0620491	0.012987	0.0606061	0.0461761	0.023088	0.0007215	0.0007215	0.001443	0	0	0	0
Control	0.407132	0.334324	0.135215	0.00445765	0.0267459	0.0371471	0.0341753	0.00445765	0.013373	0.00297177	0	0	0	0
Control	0.264454	0.376874	0.192719	0.0107066	0.0374732	0.0856531	0.00856531	0.00214133	0.0203426	0.00107066	0	0	0	0
Control	0.500861	0.223178	0.133678	0.00803213	0.0562249	0.0258176	0.0275387	0.00573723	0.0177854	0.00114745	0	0	0	0
Control	0.0743802	0.414876	0.242975	0.109091	0.0396694	0.092562	0.00826446	0	0.0165289	0.00165289	0	0	0	0
Control	0.560345	0.264224	0.0935345	0.0116379	0.0137931	0.0206897	0.0297414	0.00344828	0.0012931	0.0012931	0	0	0	0
Control	0.558164	0.303451	0.0380648	0.0199217	0.0206332	0.0270366	0.0224119	0.00462469	0.00462469	0	0.00035575	0	0.000711	0
Control	0.496369	0.38278	0.028527	0.0093361	0.0248963	0.0223029	0.0254149	0.00311203	0.00466805	0.00259336	0	0	0	0
Control	0.642292	0.107378	0.111331	0.0289855	0.0355731	0.0349144	0.0256917	0.00263505	0.00988142	0	0.00065876	0	0.000659	0
Control	0.639526	0.162846	0.0656126	0.00711462	0.0347826	0.0379447	0.029249	0.00869565	0.0102767	0.00395257	0	0	0	0
Control	0.355972	0.526932	0.0430913	0.00702576	0.00843091	0.0229508	0.0309133	0.00234192	0.00140515	0.00093677	0	0	0	0
Control	0.520432	0.192753	0.124904	0.0115651	0.0323824	0.0285274	0.0362375	0.00231303	0.0246723	0.00154202	0.0246723	0	0	0
Control	0.540623	0.217169	0.074604	0.0229944	0.0332141	0.0413899	0.0204395	0.00153296	0.0281042	0.00051099	0.0194175	0	0	0
Control	0.530484	0.274074	0.0444444	0.0108262	0.0552707	0.0324786	0.0250712	0.0005698	0	0.0017094	0.0239316	0	0.00057	0.0005698
Control	0.560226	0.168138	0.0886612	0.0233133	0.0579301	0.0551042	0.0190745	0.00317909	0.00388555	0.00070646	0.019781	0	0	0
Control	0.499131	0.273306	0.0793283	0.014476	0.0480602	0.0231615	0.0289519	0.00289519	0.00926462	0	0.0214244	0	0	0
RA	0.607347	0.104962	0.0648855	0.0634542	0.0543893	0.0276718	0.0243321	0.0338741	0.0004771	0	0.0181298	0	0	0.0004771
RA	0.603491	0.253215	0.0263319	0.0241886	0.0122474	0.0171464	0.039804	0.00244948	0.00183711	0.00030618	0.0189835	0	0	0
RA	0.61619	0.111429	0.107619	0.0257143	0.0476191	0.0171429	0.0304762	0.00380952	0.0180952	0	0.0219048	0	0	0
RA	0.641988	0.193548	0.0259122	0.0126917	0.0417768	0.0306716	0.0327869	0.0026441	0.00158646	0	0.0163934	0	0	0
Control	0.516949	0.307627	0.0601695	0.00677966	0.0228814	0.0211864	0.029661	0.00762712	0.00847458	0.00254237	0.0152542	0	0.000847	0
Control	0.372347	0.337174	0.0988478	0.02547	0.0794421	0.0363857	0.0194057	0.00242571	0.0103093	0.00181928	0.0151607	0	0.00121	0
Control	0.598982	0.168957	0.0478372	0.026972	0.0590331	0.0351145	0.0290076	0.00254453	0.00559796	0.00050891	0.0249364	0	0	0.00050891
Control	0.599778	0.213452	0.0639244	0.020567	0.0100056	0.0277932	0.0305725	0.00500278	0.0077821	0.00222346	0.0188994	0	0	0
Control	0.417501	0.365841	0.0479705	0.0442804	0.0521877	0.0216131	0.0231945	0.00685293	0.00263574	0.0010543	0.0163416	0	0	0.00052715
Control	0.498786	0.339199	0.0115291	0.00788835	0.0309466	0.0345874	0.0491505	0.00182039	0.00728155	0.00121359	0.0175971	0	0	0
Control	0.399284	0.363474	0.0528201	0.0205909	0.0411817	0.0572963	0.0376007	0.00089526	0.00179051	0.00358102	0.0205909	0	0.000895	0
Control	0.553651	0.217586	0.0491803	0.0216095	0.0298063	0.0327869	0.0484352	0.0111774	0.0163934	0.00149031	0.0171386	0	0.000745	0
Control	0.491228	0.200847	0.0762251	0.0719903	0.0641258	0.030248	0.0393224	0.00362976	0.00483969	0.00120992	0.0163339	0	0	0
Control	0.510044	0.303057	0.0489083	0.0165939	0.028821	0.0157205	0.0366812	0.00262009	0.0165939	0.00087336	0.0200873	0	0	0
Control	0.688491	0.0700767	0.083376	0.026087	0.0347826	0.0276215	0.0317136	0.00460358	0.00460358	0.00051151	0.028133	0	0	0
Control	0.496698	0.278797	0.0601614	0.0198092	0.0586941	0.0388848	0.0337491	0.00440205	0.00733676	0.00146735	0	0	0	0
RA	0.661897	0.197668	0.0317965	0.0434552	0.0196078	0.0312666	0.00741918	0.00476948	0.00052994	0.00158983	0	0	0	0
Control	0.780936	0.0382226	0.0611562	0.0243669	0.0284281	0.00645007	0.039656	0.00334448	0.00023889	0.0172002	0	0	0	0
Control	0.71992	0.0928607	0.0579131	0.011982	0.0394408	0.0274588	0.0429356	0.00149775	0.00599101	0	0	0	0	0
Control	0.431727	0.352912	0.0496988	0.0727912	0.0110442	0.0401606	0.0361446	0.00200803	0.00100402	0.00200803	0.00050201	0	0	0
Control	0.476492	0.268535	0.0461121	0.079566	0.0542496	0.0388788	0.0244123	0.0108499	0.00090416	0	0	0	0	0
Control	0.533061	0.221541	0.0599864	0.0531697	0.0381731	0.0470348	0.0231766	0.0074983	0.0143149	0.00136333	0	0	0.000682	0
Control	0.360825	0.364834	0.12543	0.0223368	0.00572738	0.0824742	0.0166094	0.0183276	0.00114548	0.00114548	0	0	0.00115	0
Control	0.411917	0.310017	0.0958549	0.0319516	0.0388601	0.0250432	0.0751295	0.00431779	0	0.00518135	0	0	0.00173	0
Control	0.379113	0.374821	0.0729614	0.0457797	0.0178827	0.0414878	0.037196	0.0157368	0.0121602	0.00286123	0	0	0	0
Control	0.46179	0.327511	0.0480349	0.0283843	0.029476	0.0338428	0.0491266	0.00982533	0.00218341	0.00764192	0	0	0.00218	0
Control	0.362573	0.433333	0.0824561	0.0216374	0.0140351	0.0426901	0.0210526	0.0140351	0.00584795	0.0005848	0	0	0.00175	0
Control	0.517354	0.226588	0.0635233	0.0373281	0.02685	0.0870989	0.0229208	0.0091683	0.00523903	0.00327439	0	0	0.000655	0
Control	0.4049	0.301096	0.102515	0.0322373	0.030303	0.0425532	0.0644745	0.0174081	0.00322373	0.00128949	0	0	0	0
RA	0.44572	0.43759	0.0047824	0.0306074	0.0382592	0.0263032	0.00573888	0.00095648	0.00765184	0.00143472	0	0	0.000956	0
RA	0.544949	0.243434	0.110606	0.0212121	0.0272727	0.0257576	0.0186869	0.0020202	0.0040404	0.0020202	0	0	0	0
Control	0.698823	0.160653	0.0178504	0.0197493	0.0231675	0.044436	0.0117736	0.0075959	0.0151918	0.00037979	0.00037979	0	0	0
Control	0.474648	0.314085	0.0676056	0.0267606	0.043662	0.0201878	0.0309859	0.00422535	0.0169014	0.00093897	0	0	0	0
Control	0.619072	0.157573	0.0938297	0.0295767	0.0356961	0.0377359	0.017848	0.00509944	0.00305966	0.00050994	0	0	0	0
Control	0.479675	0.258356	0.138211	0.0135501	0.0397471	0.0225836	0.0379404	0.00271003	0.00180668	0.00542005	0	0	0	0
SLE	0.522241	0.210049	0.0280066	0.0864909	0.0230643	0.0939045	0.00576606	0.0123558	0.00494234	0.00082372	0.00164745	0.00576606	0	0.00494234
SLE	0.586162	0.164491	0.0948651	0.0182768	0.0256745	0.0339426	0.00609225	0.00652742	0.0557006	0.00174064	0	0.00391645	0	0.00261097
Control	0.43461	0.374505	0.0614267	0.010568	0.0468956	0.0198151	0.0376486	0.00264201	0.00264201	0.001321	0.0006605	0.00396301	0.000661	0.00264201
Control	0.513706	0.202538	0.149239	0.013198	0.0284264	0.0401015	0.0269035	0.00406091	0.00253807	0.013198	0.00101523	0.00101523	0	0.00406091
Control	0.560366	0.256869	0.0632806	0.00874271	0.0387177	0.0274771	0.0328893	0.00291424	0.00041632	0.00041632	0.00083264	0.00166528	0.000416	0.00499584
SLE	0.58909	0.193351	0.0861846	0.0174306	0.0539058	0.0342156	0.0129116	0.00355068	0	0.00032279	0.00193673	0.00322789	0.000323	0.00355068
SLE	0.466793	0.308665	0.0550285	0.0316256	0.0360531	0.0759013	0.00189753	0.00632511	0.00253004	0.00063251	0	0.00759013	0	0.00695762
Control	0.543977	0.200765	0.120459	0.0172084	0.0573614	0.0229446	0.0133843	0.00382409	0.0133843	0	0	0.00095602	0	0.00573614
Control	0.444149	0.274823	0.0673759	0.0407801	0.0283688	0.0434397	0.0319149	0.00797872	0.0035461	0.0531915	0.00088652	0.00177305	0	0.00177305
SLE	0.627429	0.192762	0.0140952	0.024	0.0380952	0.0731429	0.0140952	0.00342857	0.00038095	0.0007619	0.00228571	0.00342857	0.000381	0.00571429
SLE	0.747425	0.0288422	0.0201895	0.0350227	0.0201895	0.114133	0.0111249	0.00329625	0.00453234	0.00041203	0.00288422	0.00329625	0	0.00865266
SLE	0.390265	0.230973	0.130973	0.019469	0.0823009	0.0495575	0.0230089	0.00530973	0.0566372	0	0.00176991	0.00619469	0.000885	0.00265487
SLE	0.619522	0.121514	0.0219124	0.0139442	0.0358566	0.103586	0.0338645	0.00796813	0.0159362	0	0	0.00996016	0	0.0159362
SLE	0.594395	0.167404	0.00516224	0.00589971	0.0420354	0.0361357	0.00811209	0.0140118	0.113569	0	0.00221239	0.00589971	0.00147	0.00368732
SLE	0.744375	0.120636	0.0310318	0.0217223	0.0438324	0.0128006	0.0120248	0.00116369	0.00155159	0	0	0.00310318	0	0.00775795
SLE	0.702154	0.0918326	0.025193	0.0759854	0.0134092	0.0438846	0.0166599	0.023974	0.00243803	0	0	0.00162536	0.000406	0.00243803
Control	0.672503	0.12192	0.0505837	0.0265889	0.0486381	0.0311284	0.0324254	0.00518807	0.00194553	0.00129702	0	0.00324254	0	0.00453956
Control	0.582073	0.237941	0.0428366	0.0190785	0.0529158	0.0262779	0.0284377	0.00359971	0.00035997	0.00035997	0	0.00179986	0.00144	0.00287977
Control	0.676066	0.0894085	0.0818432	0.0288858	0.0557084	0.00894085	0.0419532	0.00550206	0.00412655	0	0	0.00206327	0.000688	0.00481431
SLE	0.702857	0.0904202	0.0551261	0.0215126	0.0332773	0.0584874	0.0255462	0.0010084	0.00033613	0.0010084	0.00033613	0.00336134	0	0.00672269
Control	0.376506	0.193775	0.116466	0.0341366	0.165663	0.0431727	0.0471888	0.00401606	0.00401606	0	0	0.00401606	0	0.0110442
SLE	0.650216	0.0891775	0.0376623	0.108225	0.0467533	0.0419913	0.012987	0.00519481	0	0	0	0.0038961	0	0.0038961
Control	0.593193	0.13047	0.0680713	0.0153971	0.103728	0.054295	0.0170178	0.00243112	0.00405186	0	0.00081037	0.00729335	0	0.00324149
SLE	0.582456	0.185965	0.0432748	0.0327485	0.00935673	0.097076	0.0152047	0.00584795	0.00233918	0.00116959	0	0.00584795	0	0.0187134
SLE	0.534906	0.0433962	0.0424528	0.0254717	0.0207547	0.0245283	0.0377359	0.0122641	0.243396	0.0009434	0	0.00566038	0	0.00849057
SLE	0.515432	0.268519	0.031893	0.0185185	0.0473251	0.0360082	0.0174897	0.00514403	0.0442387	0	0	0.00617284	0.00103	0.00823045
SLE	0.693843	0.107184	0.0587229	0.0216648	0.027366	0.0302167	0.0159635	0.0131129	0.0233751	0.00057013	0.00057013	0.00399088	0	0.00342075
SLE	0.729244	0.11211	0.0507668	0.041248	0.0195664	0.00581703	0.0026441	0.035431	0.00158646	0	0	0.00158646	0	0
SLE	0.539526	0.100791	0.0988142	0.0326087	0.0494071	0.0533597	0.0227273	0.0583004	0.0355731	0.00098814	0	0.006917	0.000988	0
SLE	0.56697	0.056567	0.0461638	0.0604681	0.0721717	0.0123537	0.0110533	0.00650195	0.00195059	0.157997	0	0.00585176	0.0013	0.0006502
SLE	0.448747	0.186788	0.0273349	0.0911162	0.070615	0.0774487	0.022779	0.0318907	0.0136674	0.00455581	0	0.025057	0	0
Control	0.372299	0.455956	0.0404432	0.0110803	0.0487535	0.032133	0.0238227	0.0033241	0.00498615	0.00055402	0	0.00498615	0.00166	0
Control	0.461444	0.326342	0.0586058	0.0154226	0.0326959	0.0456508	0.0326959	0.00555213	0.00493523	0.0148057	0	0.00123381	0.000617	0
Control	0.610298	0.151943	0.111055	0.0126199	0.0358405	0.0388693	0.022211	0.00454316	0.00504796	0.0005048	0	0.00656234	0.000505	0
Control	0.371179	0.266376	0.0480349	0.0713246	0.0931587	0.0669578	0.0334789	0.00582242	0.014556	0.0276565	0	0.0014556	0	0
SLE	0.608939	0.148976	0.0769708	0.0297952	0.0397269	0.0322781	0.0235878	0.0155183	0.018622	0	0	0.00558659	0	0
SLE	0.614638	0.222554	0.0440627	0.00672143	0.0380881	0.0306199	0.017177	0.00224048	0.0186707	0.00074683	0	0.00373413	0.000747	0
SLE	0.236897	0.167715	0.0566038	0.199161	0.0440252	0.0587002	0.0272537	0.144654	0.0524109	0	0	0.00628931	0.00419	0.00209644
Control	0.608374	0.152709	0.0238095	0.0574713	0.0566502	0.044335	0.044335	0.00246305	0.00246305	0.00082102	0	0.00656814	0	0
UDN_753472	0.534202	0.220413	0.0810713	0.0162866	0.0217155	0.0351068	0.0282302	0.0130293	0.0419834	0	0	0.00470503	0.000362	0.0028954
UDN_125449	0.187927	0.509112	0.0996583	0.0199317	0.047836	0.095672	0.0284738	0.00113895	0.00512528	0	0.00113895	0.00284738	0.000569	0.00056948
UDN_052220	0.658941	0.181722	0.0226495	0.0750593	0.00895444	0.0179089	0.0189623	0.00368712	0.00158019	0.00158019	0	0.00421385	0.000263	0.00447722
UDN_583127	0.46744	0.300898	0.128368	0.00261976	0.0258233	0.0190868	0.0381737	0.00261976	0.00486527	0.00037425	0	0.00336826	0	0.00636228
UDN_974141	0.670143	0.115614	0.0375447	0.0417163	0.0417163	0.0205602	0.0363528	0.00417163	0.0056615	0	0	0.00804529	0.000298	0.0181764
UDN_500889	0.657325	0.183398	0.00673998	0.0450514	0.0542746	0.0336999	0.00283789	0.00638524	0.00177368	0	0	0.00425683	0	0.00425683
UDN_916494	0.786209	0.110997	0.00717765	0.0348629	0.0176878	0.0092284	0.016406	0.0102538	0.00076903	0	0	0.00435786	0	0.00205076
UDN_384036	0.597074	0.228059	0.0631649	0.00930851	0.025266	0.0352394	0.0305851	0.00398936	0.00332447	0	0	0.00132979	0	0.00265957
UDN_291978_UDN3	0.455083	0.0378251	0.0124113	0.455674	0.0189125	0.00059102	0.0141844	0.00118203	0.00118203	0	0	0.00295508	0	0
UDN_364812_UDN2	0.7792	0.1276	0.0152	0.0088	0.0156	0.0136	0.0112	0.0052	0.0136	0	0	0.0032	0	0.0068
UDN_462335	0.530628	0.243437	0.070008	0.00875099	0.035004	0.0556881	0.0397773	0.00397772	0.00477327	0.00079554	0	0.00397772	0	0.00318218
UDN_907695_UDN4	0.470811	0.148597	0.210008	0.0144049	0.0485216	0.0409401	0.0492798	0.00379075	0.00075815	0	0.00075815	0.0060652	0	0.0060652
UDN_046412	0.480271	0.297164	0.0875462	0.0252774	0.0348335	0.0243526	0.020037	0.00215783	0.02127	0.00030826	0	0.00308261	0.000308	0.00339088
UDN_083072_UDN1	0.791334	0.0732525	0.0381739	0.0273407	0.0208924	0.0245035	0.0141862	0.00232138	0.00257931	0	0	0.00257931	0	0.00283725
UDN_287030	0.467236	0.250712	0.0322887	0.0949668	0.039886	0.0531814	0.0360874	0	0.00759734	0	0	0.011396	0	0.00664767
Control	0.263745	0.282869	0.137849	0.0876494	0.137052	0.0541833	0.0215139	0.00079681	0.0103586	0	0	0.00398406	0	0
Control	0.626248	0.203281	0.0349501	0.010699	0.0363766	0.0335235	0.0242511	0.00570613	0.0114123	0	0	0.00713267	0.00143	0.00499287
Control	0.598008	0.141036	0.0968128	0.0155379	0.0788845	0.0179283	0.0370518	0.00239044	0.00278884	0	0	0.00517928	0.000398	0.00398406

## Sheet: Supp. Fig. 1M
UDN #2				UDN #3				UDN #4
Cluster	UDN #2	Control		Cluster	UDN #3	Control		Cluster	UDN #4	Control
1	0.0672308	0.289474		0	0.154	0.1756		0	0.1242	0.1756
3	0.0780442	0.115717		1	0.0848	0.1066		1	0.1044	0.1066
4	0.067701	0.0973324		2	0.1516	0.0844		2	0.0866	0.0844
5	0.143865	0.0504686		3	0.0128	0.057		3	0.0392	0.057
7	0.0822755	0.0461428		4	0.0122	0.0764		4	0.0378	0.0764
8	0.0686413	0.0854362		5	0.1034	0.0886		5	0.0142	0.0886
10	0.0620592	0.0508291		6	0.0368	0.054		6	0.0596	0.054
12	0.0399624	0.0266763		7	0.0174	0.0698		7	0.0658	0.0698
13	0.019276	0.00576784		8	0.0072	0.0558		8	0.041	0.0558
14	0.0347908	0.0645278		9	0.0214	0.0456		9	0.0314	0.0456
16	0.282558	0.0349676		10	0.0042	0.0098		10	0.0554	0.0098
18	0.0286789	0.0825523		11	0.0206	0.0512		11	0.039	0.0512
19	0.015985	0.0400144		12	0.0044	0.027		12	0.0006	0.027
22	0.00235073	0.0036049		13	0.173	0.0028		13	0.0042	0.0028
23	0.00658204	0.00540735		14	0.1542	0.003		14	0.0038	0.003
28	0	0.00108147		15	0.0064	0.0102		15	0.0128	0.0102
				16	0.0002	0.0094		16	0.0108	0.0094
				17	0.0014	0.0182		17	0.0004	0.0182
				18	0.0048	0.0068		18	0.013	0.0068
				19	0.001	0.0112		19	0.0004	0.0112
				20	0.0004	0.0016		20	0.001	0.0016
				21	0.0004	0.0032		21	0.0002	0.0032
				22	0.0174	0.0222		22	0.0192	0.0222
				23	0.0006	0.0006		23	0.2222	0.0006
				24	0.005	0.0022		24	0.0068	0.0022
				25	0	0		25	0	0
				26	0	0		26	0.0002	0
				27	0.0034	0.003		27	0.0026	0.003
				28	0.001	0.002		28	0.0016	0.002
				29	0	0.0004		29	0	0.0004
				30	0	0.0014		30	0.0016	0.0014
				31	0	0		31	0	0

[truncated: 3 more sheets: Supp. Fig. 2C, Supp. Fig. 2D, Supp. Fig. 2G]
